# Supplementary material for: Poly[[di­aqua­[μ-1,4-bis(pyridin-4-ylmeth­yl)piperazine-κ2 N:N′]{μ-2,2′-[(1,4-phenyl­ene)bis(­oxy)]di­acetato-κ2 O:O′}cobalt(II)] penta­hydrate]
Source: Acta Crystallogr Sect E Struct Rep Online. 2014 May 3;70(Pt 6):m198–9. doi: 10.1107/S1600536814008745 (PMC4051029; doi:10.1107/S1600536814008745)
Supplement: Supplementary file 1 [file e-70-0m198-sup1.cif]

##############################################################################
#                                                                            #
# This CIF contains the data in a paper accepted for publication in          #
# Acta Crystallographica Section E. It conforms to the requirements of       #
# Notes for Authors for Acta Crystallographica Section E, and has been       #
# peer reviewed under the auspices of the IUCr Commission on Journals.       #
#                                                                            #
# Full details of the Crystallographic Information File format               #
# are given in the paper "The Crystallographic Information File (CIF):       #
# a New Standard Archive File for Crystallography" by S. R. Hall, F. H.      #
# Allen and I. D. Brown [Acta Cryst. (1991), A47, 655-685].                  #
#                                                                            #
# The current version of the core CIF dictionary is obtainable from          #
# ftp://ftp.iucr.org/pub/cif_core.dic.                                       #
#                                                                            #
# Software is freely available for graphical display of the structure(s)     #
# in this CIF. For information consult the CIF software page                 #
# http://www.iucr.org/resources/cif/software.                                #
#                                                                            #
# This file may be used for bona fide research purposes within the           #
# scientific community so long as proper attribution is given to the journal # 
# article from which it was obtained.                                        #
#                                                                            #
##############################################################################
data_I
_audit_creation_method
;
Olex2 1.2
(compiled 2013.11.15 svn.r2834 for OlexSys, GUI svn.r4715)
;
_publ_contact_author_name     ' '
_publ_contact_author_address     ?
_publ_contact_author_email     ?
_publ_contact_author_phone     ?
_database_code_depnum_ccdc_archive     'CCDC 997809'
_chemical_name_systematic
;\
Poly[[diaqua[\m-1,4-bis(pyridin-4-ylmethyl)piperazine-\
\k^2^<i>N</i>:<i>N</i>']{\m-2,2'-[(1,4-phenylene)bis(oxy)]diacetato-\
\k^2^<i>O</i>:<i>O</i>'}cobalt(II)] pentahydrate]
;
_chemical_name_common     ?
_chemical_formula_moiety     'C26 H32 Co N4 O8, 5(H2 O)'
_chemical_formula_sum     'C26 H42 Co N4 O13'
_chemical_formula_iupac     '[Co (C10 H8 O6) (C16 H20 N4) (H2 O)2], 5H2 O'
_chemical_formula_weight     677.57
_chemical_melting_point     ?
_space_group_crystal_system     triclinic
_space_group_name_H-M_alt     'P -1'
_space_group_name_Hall     '-P 1'
loop_
    _space_group_symop_id
    _space_group_symop_operation_xyz
    1 'x, y, z'
    2 '-x, -y, -z'
_cell_length_a     5.7727(8)
_cell_length_b     10.3421(15)
_cell_length_c     13.1675(19)
_cell_angle_alpha     87.175(2)
_cell_angle_beta     78.856(2)
_cell_angle_gamma     81.474(2)
_cell_volume     762.61(19)
_cell_formula_units_Z     1
_cell_measurement_reflns_used     2300
_cell_measurement_theta_min     2.514
_cell_measurement_theta_max     25.040
_cell_measurement_temperature     173(2)
_exptl_crystal_description     'plate'
_exptl_crystal_colour     pink
_exptl_crystal_size_max     0.186
_exptl_crystal_size_mid     0.165
_exptl_crystal_size_min     0.049
_exptl_crystal_density_diffrn     1.475
_exptl_crystal_density_meas     .
_exptl_crystal_density_method     'not measured'
_exptl_crystal_F_000     357
_exptl_absorpt_coefficient_mu     0.634
_exptl_absorpt_correction_type     multi-scan
_exptl_absorpt_process_details     '(TWINABS; Sheldrick, 2003)'
_exptl_absorpt_correction_T_min     0.675597
_exptl_absorpt_correction_T_max     0.745210
_exptl_special_details
;
 TWINABS-2012/1 (Bruker,2012) was used for absorption correction.
For component 1:
 wR2(int) was 0.0549 before and 0.0460 after correction.
 The Ratio of minimum to maximum transmission is 0.91.
 The \l/2 correction factor is Not present
For component 2:
 wR2(int) was 0.0664 before and 0.0469 after correction.
 The Ratio of minimum to maximum transmission not present.
 The \l/2 correction factor is Not present
Final HKLF 4 output contains 13385 reflections, Rint = 0.0533
 (6718 with I > 3sig(I), Rint = 0.0400)
;
_diffrn_ambient_temperature     173.15
_diffrn_radiation_type     MoK\a
_diffrn_radiation_wavelength     0.71073
_diffrn_radiation_monochromator     'graphite'
_diffrn_measurement_device_type     'Bruker APEXII CCD'
_diffrn_measurement_method     '\f and \w scans'
_diffrn_detector_area_resol_mean     ?
_diffrn_reflns_number     13385
_diffrn_reflns_av_R_equivalents     0.0533
_diffrn_reflns_theta_min     1.99
_diffrn_reflns_theta_max     25.38
_diffrn_reflns_theta_full     25.38
_diffrn_measured_fraction_theta_max     0.997
_diffrn_measured_fraction_theta_full     0.997
_diffrn_reflns_limit_h_min     -6
_diffrn_reflns_limit_h_max     6
_diffrn_reflns_limit_k_min     -12
_diffrn_reflns_limit_k_max     12
_diffrn_reflns_limit_l_min     0
_diffrn_reflns_limit_l_max     15
_diffrn_standards_number     0
_refine_special_details
;
Refinement of <i>F</i>^2^ against ALL reflections. The weighted <i>R</i>-factor
<i>wR</i> and goodness of fit <i>S</i> are based on <i>F</i>^2^, conventional
<i>R</i>-factors <i>R</i> are based on <i>F</i>, with <i>F</i> set to zero for
negative <i>F</i>^2^. The threshold expression of <i>F</i>^2^ >
\s(<i>F</i>^2^) is used only for calculating <i>R</i>-factors(gt) <i>etc</i>.
and is not relevant to the choice of reflections for refinement.
<i>R</i>-factors based on <i>F</i>^2^ are statistically about twice as large
as those based on <i>F</i>, and <i>R</i>- factors based on ALL data will be
even larger.
;
_reflns_number_total     2786
_reflns_number_gt     2032
_reflns_threshold_expression     I>2\s(I)
_refine_ls_structure_factor_coef     Fsqd
_refine_ls_matrix_type     full
_refine_ls_R_factor_all     0.1397
_refine_ls_R_factor_gt     0.0925
_refine_ls_wR_factor_gt     0.2018
_refine_ls_wR_factor_ref     0.2280
_refine_ls_goodness_of_fit_ref     1.099
_refine_ls_restrained_S_all     1.099
_refine_ls_number_reflns     2786
_refine_ls_number_parameters     179
_refine_ls_number_restraints     0
_refine_ls_hydrogen_treatment     constr
_refine_ls_weighting_scheme     calc
_refine_ls_weighting_details
         'calc w=1/[\s^2^(Fo^2^)+(0.0164P)^2^+9.3000P] where P=(Fo^2^+2Fc^2^)/3'
_atom_sites_solution_hydrogens     geom
_atom_sites_solution_primary     direct
_atom_sites_solution_secondary     difmap
_refine_ls_shift/su_max     0.000
_refine_ls_shift/su_mean     0.000
_refine_diff_density_max     0.711
_refine_diff_density_min     -0.886
_refine_ls_extinction_method     none
_refine_ls_extinction_coef     ?
loop_
    _atom_type_symbol
    _atom_type_description
    _atom_type_scat_dispersion_real
    _atom_type_scat_dispersion_imag
    _atom_type_scat_source
    'C' 'C' 0.0030 0.0020
                         'International Tables Vol C Tables 4.2.6.8 and 6.1.1.4'
    'H' 'H' 0.0000 0.0000
                         'International Tables Vol C Tables 4.2.6.8 and 6.1.1.4'
    'Co' 'Co' 0.3490 0.9720
                         'International Tables Vol C Tables 4.2.6.8 and 6.1.1.4'
    'N' 'N' 0.0060 0.0030
                         'International Tables Vol C Tables 4.2.6.8 and 6.1.1.4'
    'O' 'O' 0.0110 0.0060
                         'International Tables Vol C Tables 4.2.6.8 and 6.1.1.4'
_computing_data_collection     'APEX2 (Bruker, 2012)'
_computing_cell_refinement     'SAINT (Bruker, 2012)'
_computing_data_reduction     'SAINT (Bruker, 2012)'
_computing_structure_solution     'SHELXS97 (Sheldrick, 2008)'
_computing_structure_refinement     'SHELXL97 (Sheldrick, 2008)'
_computing_molecular_graphics     'OLEX2 (Dolomanov <i>et al.</i>, 2009)'
_computing_publication_material     'OLEX2 (Dolomanov <i>et al.</i>, 2009)'
loop_
    _atom_site_type_symbol
    _atom_site_label
    _atom_site_fract_x
    _atom_site_fract_y
    _atom_site_fract_z
    _atom_site_U_iso_or_equiv
    _atom_site_adp_type
    _atom_site_calc_flag
    _atom_site_occupancy
    _atom_site_symmetry_multiplicity
    _atom_site_disorder_assembly
    _atom_site_disorder_group
    Co Co1 0.5000 0.0000 0.0000 0.0217(4) Uani d 1 2 . .
    O O4 0.8245(8) 0.0527(5) -0.0875(4) 0.0259(11) Uani d 1 1 . .
    H H4A 0.9116 0.0861 -0.0468 0.039 Uiso d 1 1 . .
    H H4B 0.7974 0.1148 -0.1372 0.039 Uiso d 1 1 . .
    O O1 0.2947(8) 0.1293(4) -0.0851(4) 0.0284(12) Uani d 1 1 . .
    O O2 0.5742(10) 0.1838(6) -0.2164(4) 0.0437(15) Uani d 1 1 . .
    O O3 -0.0339(10) 0.3206(5) -0.1427(5) 0.0442(15) Uani d 1 1 . .
    N N1 0.4646(10) 0.1467(5) 0.1144(5) 0.0262(14) Uani d 1 1 . .
    N N2 0.1474(11) 0.4777(6) 0.4001(5) 0.0335(15) Uani d 1 1 . .
    C C13 0.3664(14) 0.1882(7) -0.1687(6) 0.0318(18) Uani d 1 1 . .
    C C12 0.1723(15) 0.2740(8) -0.2163(7) 0.043(2) Uani d 1 1 . .
    H H12A 0.2401 0.3498 -0.2528 0.052 Uiso calc 1 1 . .
    H H12B 0.1244 0.2227 -0.2684 0.052 Uiso calc 1 1 . .
    C C10 -0.0057(15) 0.4091(8) -0.0716(8) 0.042(2) Uani d 1 1 . .
    C C9 -0.2010(14) 0.4424(8) 0.0052(8) 0.042(2) Uani d 1 1 . .
    H H9 -0.3397 0.4018 0.0088 0.051 Uiso calc 1 1 . .
    C C5 0.6335(14) 0.1602(8) 0.1688(7) 0.038(2) Uani d 1 1 . .
    H H5 0.7780 0.1009 0.1571 0.046 Uiso calc 1 1 . .
    C C1 0.2635(13) 0.2314(7) 0.1348(6) 0.0335(18) Uani d 1 1 . .
    H H1 0.1390 0.2231 0.0988 0.040 Uiso calc 1 1 . .
    C C6 0.3746(14) 0.4588(9) 0.3307(6) 0.0380(19) Uani d 1 1 . .
    H H6A 0.5028 0.4440 0.3719 0.046 Uiso calc 1 1 . .
    H H6B 0.3944 0.5396 0.2883 0.046 Uiso calc 1 1 . .
    C C8 0.1075(14) 0.6027(8) 0.4482(6) 0.0378(19) Uani d 1 1 . .
    H H8A 0.1156 0.6725 0.3939 0.045 Uiso calc 1 1 . .
    H H8B 0.2350 0.6077 0.4878 0.045 Uiso calc 1 1 . .
    C C7 0.1316(15) 0.3748(8) 0.4801(6) 0.040(2) Uani d 1 1 . .
    H H7A 0.2605 0.3745 0.5200 0.048 Uiso calc 1 1 . .
    H H7B 0.1524 0.2886 0.4475 0.048 Uiso calc 1 1 . .
    C C11 0.1974(15) 0.4660(8) -0.0770(7) 0.042(2) Uani d 1 1 . .
    H H11 0.3332 0.4424 -0.1295 0.051 Uiso calc 1 1 . .
    C C2 0.2273(13) 0.3304(7) 0.2053(6) 0.0305(17) Uani d 1 1 . .
    H H2 0.0812 0.3883 0.2166 0.037 Uiso calc 1 1 . .
    C C3 0.4032(13) 0.3448(7) 0.2590(6) 0.0301(17) Uani d 1 1 . .
    C C4 0.6070(14) 0.2550(8) 0.2401(7) 0.043(2) Uani d 1 1 . .
    H H4 0.7311 0.2593 0.2773 0.051 Uiso calc 1 1 . .
loop_
    _atom_site_aniso_label
    _atom_site_aniso_U_11
    _atom_site_aniso_U_22
    _atom_site_aniso_U_33
    _atom_site_aniso_U_12
    _atom_site_aniso_U_13
    _atom_site_aniso_U_23
    Co1 0.0171(7) 0.0232(7) 0.0226(8) 0.0000(5) -0.0008(5) -0.0004(5)
    O4 0.022(3) 0.031(3) 0.025(3) -0.006(2) -0.003(2) 0.008(2)
    O1 0.027(3) 0.022(2) 0.036(3) 0.002(2) -0.011(2) 0.003(2)
    O2 0.036(3) 0.059(4) 0.035(3) -0.018(3) -0.001(3) 0.022(3)
    O3 0.035(3) 0.037(3) 0.066(4) -0.006(3) -0.024(3) 0.007(3)
    N1 0.021(3) 0.023(3) 0.031(4) 0.001(2) 0.000(3) -0.002(3)
    N2 0.036(4) 0.035(4) 0.026(4) 0.001(3) -0.001(3) -0.004(3)
    C13 0.037(5) 0.033(4) 0.027(4) -0.010(4) -0.009(4) 0.007(3)
    C12 0.046(5) 0.043(5) 0.046(6) -0.021(4) -0.017(4) 0.028(4)
    C10 0.036(5) 0.027(4) 0.070(7) -0.010(4) -0.024(4) 0.019(4)
    C9 0.023(4) 0.028(4) 0.078(7) -0.004(3) -0.019(4) 0.012(4)
    C5 0.028(4) 0.041(5) 0.047(5) 0.004(4) -0.012(4) -0.013(4)
    C1 0.027(4) 0.034(4) 0.037(5) 0.009(3) -0.010(3) -0.003(3)
    C6 0.035(4) 0.054(5) 0.025(4) -0.010(4) 0.000(3) -0.012(4)
    C8 0.035(5) 0.040(5) 0.034(5) 0.001(4) -0.001(4) 0.004(4)
    C7 0.038(5) 0.040(5) 0.039(5) 0.014(4) -0.012(4) -0.009(4)
    C11 0.033(5) 0.035(5) 0.059(6) -0.004(4) -0.010(4) 0.009(4)
    C2 0.024(4) 0.033(4) 0.030(4) 0.008(3) -0.001(3) -0.002(3)
    C3 0.027(4) 0.034(4) 0.025(4) -0.008(3) 0.008(3) 0.000(3)
    C4 0.027(4) 0.045(5) 0.058(6) 0.002(4) -0.012(4) -0.019(4)
_geom_special_details
;
All e.s.d.'s (except the e.s.d. in the dihedral angle between two l.s. planes)
are estimated using the full covariance matrix. The cell e.s.d.'s are taken
into account individually in the estimation of e.s.d.'s in distances, angles
and torsion angles; correlations between e.s.d.'s in cell parameters are only
used when they are defined by crystal symmetry. An approximate (isotropic)
treatment of cell e.s.d.'s is used for estimating e.s.d.'s involving l.s.
planes.
;
loop_
    _geom_bond_atom_site_label_1
    _geom_bond_atom_site_label_2
    _geom_bond_site_symmetry_2
    _geom_bond_distance
    _geom_bond_publ_flag
    Co1 O4 . 2.131(4) ?
    Co1 O4 2_655 2.131(4) ?
    Co1 O1 . 2.084(5) ?
    Co1 O1 2_655 2.084(5) ?
    Co1 N1 . 2.151(6) ?
    Co1 N1 2_655 2.151(6) ?
    O4 H4A . 0.9131 ?
    O4 H4B . 0.9130 ?
    O1 C13 . 1.260(9) ?
    O2 C13 . 1.237(9) ?
    O3 C12 . 1.421(11) ?
    O3 C10 . 1.388(10) ?
    N1 C5 . 1.343(10) ?
    N1 C1 . 1.337(9) ?
    N2 C6 . 1.440(10) ?
    N2 C8 . 1.435(10) ?
    N2 C7 . 1.461(10) ?
    C13 C12 . 1.535(11) ?
    C12 H12A . 0.9900 ?
    C12 H12B . 0.9900 ?
    C10 C9 . 1.376(13) ?
    C10 C11 . 1.377(11) ?
    C9 H9 . 0.9500 ?
    C9 C11 2_565 1.375(12) ?
    C5 H5 . 0.9500 ?
    C5 C4 . 1.363(11) ?
    C1 H1 . 0.9500 ?
    C1 C2 . 1.382(10) ?
    C6 H6A . 0.9900 ?
    C6 H6B . 0.9900 ?
    C6 C3 . 1.517(10) ?
    C8 H8A . 0.9900 ?
    C8 H8B . 0.9900 ?
    C8 C7 2_566 1.508(11) ?
    C7 C8 2_566 1.508(11) ?
    C7 H7A . 0.9900 ?
    C7 H7B . 0.9900 ?
    C11 C9 2_565 1.375(12) ?
    C11 H11 . 0.9500 ?
    C2 H2 . 0.9500 ?
    C2 C3 . 1.373(11) ?
    C3 C4 . 1.376(11) ?
    C4 H4 . 0.9500 ?
loop_
    _geom_angle_atom_site_label_1
    _geom_angle_atom_site_label_2
    _geom_angle_atom_site_label_3
    _geom_angle_site_symmetry_1
    _geom_angle_site_symmetry_3
    _geom_angle
    _geom_angle_publ_flag
    O4 Co1 O4 . 2_655 180.0 ?
    O4 Co1 N1 . 2_655 85.7(2) ?
    O4 Co1 N1 2_655 2_655 94.3(2) ?
    O4 Co1 N1 . . 94.3(2) ?
    O4 Co1 N1 2_655 . 85.7(2) ?
    O1 Co1 O4 2_655 . 87.77(19) ?
    O1 Co1 O4 . 2_655 87.77(18) ?
    O1 Co1 O4 2_655 2_655 92.23(19) ?
    O1 Co1 O4 . . 92.23(19) ?
    O1 Co1 O1 2_655 . 180.0 ?
    O1 Co1 N1 2_655 2_655 90.1(2) ?
    O1 Co1 N1 . . 90.1(2) ?
    O1 Co1 N1 2_655 . 89.9(2) ?
    O1 Co1 N1 . 2_655 89.9(2) ?
    N1 Co1 N1 . 2_655 180.0(3) ?
    Co1 O4 H4A . . 112.0 ?
    Co1 O4 H4B . . 111.7 ?
    H4A O4 H4B . . 106.8 ?
    C13 O1 Co1 . . 127.2(5) ?
    C10 O3 C12 . . 116.7(7) ?
    C5 N1 Co1 . . 124.3(5) ?
    C1 N1 Co1 . . 119.6(5) ?
    C1 N1 C5 . . 116.2(6) ?
    C6 N2 C7 . . 111.1(6) ?
    C8 N2 C6 . . 110.9(7) ?
    C8 N2 C7 . . 109.3(6) ?
    O1 C13 C12 . . 115.8(7) ?
    O2 C13 O1 . . 127.3(7) ?
    O2 C13 C12 . . 116.9(7) ?
    O3 C12 C13 . . 113.7(7) ?
    O3 C12 H12A . . 108.8 ?
    O3 C12 H12B . . 108.8 ?
    C13 C12 H12A . . 108.8 ?
    C13 C12 H12B . . 108.8 ?
    H12A C12 H12B . . 107.7 ?
    C9 C10 O3 . . 115.6(7) ?
    C9 C10 C11 . . 120.3(9) ?
    C11 C10 O3 . . 124.1(9) ?
    C10 C9 H9 . . 119.7 ?
    C11 C9 C10 2_565 . 120.6(8) ?
    C11 C9 H9 2_565 . 119.7 ?
    N1 C5 H5 . . 118.5 ?
    N1 C5 C4 . . 123.0(7) ?
    C4 C5 H5 . . 118.5 ?
    N1 C1 H1 . . 118.2 ?
    N1 C1 C2 . . 123.5(7) ?
    C2 C1 H1 . . 118.2 ?
    N2 C6 H6A . . 108.9 ?
    N2 C6 H6B . . 108.9 ?
    N2 C6 C3 . . 113.4(7) ?
    H6A C6 H6B . . 107.7 ?
    C3 C6 H6A . . 108.9 ?
    C3 C6 H6B . . 108.9 ?
    N2 C8 H8A . . 109.3 ?
    N2 C8 H8B . . 109.3 ?
    N2 C8 C7 . 2_566 111.8(7) ?
    H8A C8 H8B . . 107.9 ?
    C7 C8 H8A 2_566 . 109.3 ?
    C7 C8 H8B 2_566 . 109.3 ?
    N2 C7 C8 . 2_566 110.0(6) ?
    N2 C7 H7A . . 109.7 ?
    N2 C7 H7B . . 109.7 ?
    C8 C7 H7A 2_566 . 109.7 ?
    C8 C7 H7B 2_566 . 109.7 ?
    H7A C7 H7B . . 108.2 ?
    C10 C11 H11 . . 120.5 ?
    C9 C11 C10 2_565 . 119.1(9) ?
    C9 C11 H11 2_565 . 120.5 ?
    C1 C2 H2 . . 120.1 ?
    C3 C2 C1 . . 119.8(7) ?
    C3 C2 H2 . . 120.1 ?
    C2 C3 C6 . . 120.6(7) ?
    C2 C3 C4 . . 116.6(7) ?
    C4 C3 C6 . . 122.8(7) ?
    C5 C4 C3 . . 121.0(8) ?
    C5 C4 H4 . . 119.5 ?
    C3 C4 H4 . . 119.5 ?
loop_
    _geom_torsion_atom_site_label_1
    _geom_torsion_atom_site_label_2
    _geom_torsion_atom_site_label_3
    _geom_torsion_atom_site_label_4
    _geom_torsion_site_symmetry_1
    _geom_torsion_site_symmetry_2
    _geom_torsion_site_symmetry_3
    _geom_torsion_site_symmetry_4
    _geom_torsion
    _geom_torsion_publ_flag
    Co1 O1 C13 O2 . . . . -1.8(12) ?
    Co1 O1 C13 C12 . . . . 177.7(5) ?
    Co1 N1 C5 C4 . . . . 179.3(7) ?
    Co1 N1 C1 C2 . . . . -178.6(6) ?
    O4 Co1 O1 C13 . . . . 12.3(6) ?
    O4 Co1 O1 C13 2_655 . . . -167.7(6) ?
    O4 Co1 N1 C5 2_655 . . . 125.5(6) ?
    O4 Co1 N1 C5 . . . . -54.5(6) ?
    O4 Co1 N1 C1 . . . . 125.6(6) ?
    O4 Co1 N1 C1 2_655 . . . -54.4(6) ?
    O1 Co1 N1 C5 2_655 . . . 33.2(6) ?
    O1 Co1 N1 C5 . . . . -146.8(6) ?
    O1 Co1 N1 C1 . . . . 33.3(6) ?
    O1 Co1 N1 C1 2_655 . . . -146.7(6) ?
    O1 C13 C12 O3 . . . . 26.2(10) ?
    O2 C13 C12 O3 . . . . -154.2(7) ?
    O3 C10 C9 C11 . . . 2_565 -176.9(7) ?
    O3 C10 C11 C9 . . . 2_565 176.7(7) ?
    N1 Co1 O1 C13 . . . . 106.6(6) ?
    N1 Co1 O1 C13 2_655 . . . -73.4(6) ?
    N1 C5 C4 C3 . . . . -1.1(14) ?
    N1 C1 C2 C3 . . . . -0.3(12) ?
    N2 C6 C3 C2 . . . . 48.1(10) ?
    N2 C6 C3 C4 . . . . -135.2(8) ?
    C12 O3 C10 C9 . . . . -173.6(7) ?
    C12 O3 C10 C11 . . . . 8.8(11) ?
    C10 O3 C12 C13 . . . . 66.9(9) ?
    C9 C10 C11 C9 . . . 2_565 -0.8(13) ?
    C5 N1 C1 C2 . . . . 1.5(12) ?
    C1 N1 C5 C4 . . . . -0.8(12) ?
    C1 C2 C3 C6 . . . . 175.3(7) ?
    C1 C2 C3 C4 . . . . -1.6(12) ?
    C6 N2 C8 C7 . . . 2_566 179.1(7) ?
    C6 N2 C7 C8 . . . 2_566 179.8(7) ?
    C6 C3 C4 C5 . . . . -174.6(8) ?
    C8 N2 C6 C3 . . . . -166.4(7) ?
    C8 N2 C7 C8 . . . 2_566 57.0(10) ?
    C7 N2 C6 C3 . . . . 71.8(9) ?
    C7 N2 C8 C7 . . . 2_566 -58.1(9) ?
    C11 C10 C9 C11 . . . 2_565 0.8(13) ?
    C2 C3 C4 C5 . . . . 2.2(13) ?
loop_
    _geom_hbond_atom_site_label_D
    _geom_hbond_atom_site_label_H
    _geom_hbond_atom_site_label_A
    _geom_hbond_site_symmetry_A
    _geom_hbond_distance_DH
    _geom_hbond_distance_HA
    _geom_hbond_distance_DA
    _geom_hbond_angle_DHA
    O4 H4A O1 1_655 0.91 2.28 2.945(7) 130
    O4 H4B O2 . 0.91 1.85 2.636(7) 143
loop_
    _platon_squeeze_void_nr
    _platon_squeeze_void_average_x
    _platon_squeeze_void_average_y
    _platon_squeeze_void_average_z
    _platon_squeeze_void_volume
    _platon_squeeze_void_count_electrons
    _platon_squeeze_void_content
    1 -0.129 0.000 0.500 155 54 '5 H2O '
_platon_squeeze_details
;
5 H2O in voids, 20.6% of unit cell volume
;
data_pub
_journal_date_recd_electronic     2014-04-15
_journal_date_accepted     2014-04-17
_journal_name_full     'Acta Crystallographica, Section E'
_journal_year     2014
_journal_volume     70
_journal_issue      6
_journal_page_first     m198
_journal_page_last     m199
_journal_paper_category     QM
_journal_paper_doi     10.1107/S1600536814008745
_journal_coeditor_code     TK5308
_publ_contact_author_name     'Robert L. LaDuca'
_publ_contact_author_address
;
Lyman Briggs College
Department of Chemistry
E-30 Holmes Hall
Michigan State University
East Lansing, MI 48825
USA
;
_publ_contact_author_email     'laduca@msu.edu'
_publ_contact_author_fax     '517-432-2758'
_publ_contact_author_phone     '517-432-2268'
_publ_section_title
;\
Poly[[diaqua[\m-1,4-bis(pyridin-4-ylmethyl)piperazine-\k^2^<i>N</i>:<i>N</i>']\
{\m-2,2'-[(1,4-phenylene)bis(oxy)]diacetato-\k^2^<i>O</i>:\
<i>O</i>'}cobalt(II)] pentahydrate]
;
_publ_section_title_footnote     .
loop_
    _publ_author_name
    _publ_author_footnote
    _publ_author_address
    'Sample, Alexander D.' .
;
Lyman Briggs College
Department of Chemistry
Michigan State University
East Lansing, MI 48825
USA
;
    'LaDuca, Robert L.' .
;
Lyman Briggs College
Department of Chemistry
Michigan State University
East Lansing, MI 48825
USA
;
