# Supplementary material for: Poly[[di­aqua­[μ-1,4-bis(pyridin-4-ylmeth­yl)piperazine-κ2 N:N′]{μ-2,2′-[(1,4-phenyl­ene)bis(­oxy)]di­acetato-κ2 O:O′}cobalt(II)] penta­hydrate]
Source: Acta Crystallogr Sect E Struct Rep Online. 2014 May 3;70(Pt 6):m198–9. doi: 10.1107/S1600536814008745 (PMC4051029; doi:10.1107/S1600536814008745)
Supplement: Supplementary file 2 [file e-70-0m198-Isup2.hkl]

# 
# h,k,l, Fc-squared, Fo-squared, sigma(Fo-squared) and status flag 
# 
data_I
_shelx_title ' p1 in P1 New: P-1' 
_shelx_refln_list_code          4 
_shelx_F_calc_maximum       96.96 
_exptl_crystal_F_000       306.97 
_reflns_d_resolution_high  0.8292 
 
loop_ 
 _symmetry_equiv_pos_as_xyz 
 'x, y, z' 
 '-x, -y, -z' 
 
_cell_length_a     5.7727 
_cell_length_b    10.3421 
_cell_length_c    13.1675 
_cell_angle_alpha  87.175 
_cell_angle_beta   78.856 
_cell_angle_gamma  81.474 
 
_shelx_F_squared_multiplier     1.000 
 
loop_ 
 _refln_index_h 
 _refln_index_k 
 _refln_index_l 
 _refln_F_squared_calc 
 _refln_F_squared_meas 
 _refln_F_squared_sigma 
 _refln_observed_status 
   1   0   0      538.19      652.94     10.33 o 
   2   0   0       10.79        7.96      2.45 o 
   3   0   0      728.47      650.74     10.55 o 
   4   0   0       26.50       27.66      7.39 o 
   5   0   0       16.61       14.93      7.20 o 
   6   0   0       98.74       80.19     28.46 o 
  -6   1   0        7.03        9.16     19.73 o 
  -5   1   0      262.05      304.59     19.94 o 
  -4   1   0      249.87      216.16     10.96 o 
  -3   1   0      942.96      938.59     12.52 o 
  -2   1   0      462.29      491.26      8.47 o 
  -1   1   0     1175.06     1201.39      8.78 o 
   0   1   0      588.99      600.28      5.31 o 
   1   1   0     8680.75     8451.01     36.19 o 
   2   1   0      307.01      286.74      7.26 o 
   3   1   0       20.06       27.00      3.08 o 
   4   1   0      336.28      310.70     13.27 o 
   5   1   0      290.43      354.25     17.32 o 
   6   1   0      199.50      193.31     21.89 o 
  -6   2   0       91.22      150.08     30.74 o 
  -5   2   0        5.13        1.26     32.12 o 
  -4   2   0      609.30      581.50     15.32 o 
  -3   2   0     1252.30     1297.81     13.78 o 
  -2   2   0       53.41       79.04      3.91 o 
  -1   2   0      158.59      210.48      4.69 o 
   0   2   0       45.25       91.71     14.41 o 
   1   2   0      368.57      577.98     26.03 o 
   2   2   0      111.75      105.88      6.03 o 
   3   2   0      807.96      843.80     11.99 o 
   4   2   0       33.52       31.21      6.93 o 
   5   2   0      305.69      265.17     15.45 o 
   6   2   0      407.24      441.18     21.67 o 
  -6   3   0       11.68        9.02     21.05 o 
  -5   3   0       41.75        0.96     29.76 o 
  -4   3   0      350.51      353.32     12.90 o 
  -3   3   0       55.66       27.55      3.28 o 
  -2   3   0        1.81        0.63      1.94 o 
  -1   3   0      159.16      153.19      5.69 o 
   0   3   0        3.07        6.00      9.66 o 
   1   3   0     1130.42     1182.01     16.23 o 
   2   3   0     2639.53     2562.19     24.64 o 
   3   3   0      812.13      762.64     12.64 o 
   4   3   0      190.14      207.84     11.80 o 
   5   3   0      100.45       86.84     11.14 o 
   6   3   0       72.96       91.85     13.48 o 
  -6   4   0       64.10      243.58     31.58 o 
  -5   4   0        0.47        0.52     16.69 o 
  -4   4   0       22.28       14.42      5.79 o 
  -3   4   0      475.46      497.90     11.80 o 
  -2   4   0        3.01        9.20      2.90 o 
  -1   4   0      495.16      441.80     10.67 o 
   0   4   0       11.59       14.28      8.89 o 
   1   4   0      105.77       82.02      8.49 o 
   2   4   0      220.90      239.27     13.72 o 
   3   4   0      623.17      598.37     23.16 o 
   4   4   0      163.69      187.24     10.29 o 
   5   4   0       48.40       29.77     10.11 o 
   6   4   0       91.95       81.10     15.68 o 
  -5   5   0      126.20       67.29     20.31 o 
  -4   5   0      155.95      114.33     20.49 o 
  -3   5   0       64.84       41.78      4.96 o 
  -2   5   0      624.33      629.74     14.28 o 
  -1   5   0     1062.15      918.69     15.99 o 
   0   5   0      346.40      299.73     12.87 o 
   1   5   0      236.79      201.01      8.65 o 
   2   5   0      484.60      466.05     16.02 o 
   3   5   0      146.45      162.39     17.55 o 
   4   5   0        0.88       15.87     17.22 o 
   5   5   0       49.38       47.44     11.48 o 
   6   5   0        8.26        1.05      9.54 o 
  -5   6   0       23.77        7.97     14.96 o 
  -4   6   0      145.04      145.41     18.89 o 
  -3   6   0       79.72       84.30      6.93 o 
  -2   6   0      285.45      266.35     10.68 o 
  -1   6   0     1462.94     1493.71     21.62 o 
   0   6   0      684.87      636.98     16.50 o 
   1   6   0      242.19      246.24     10.97 o 
   2   6   0      635.76      745.90     17.80 o 
   3   6   0       87.86       30.56     21.26 o 
   4   6   0        1.72        0.50     16.66 o 
   5   6   0       86.64       81.71     14.93 o 
   6   6   0        0.30        0.07      9.49 o 
  -5   7   0       85.57      108.30     15.76 o 
  -4   7   0       78.17       85.07     20.99 o 
  -3   7   0        8.14        0.37     11.35 o 
  -2   7   0      159.65      138.14      9.41 o 
  -1   7   0      292.93      239.85     10.29 o 
   0   7   0      299.80      230.49     11.43 o 
   1   7   0      327.24      338.45     11.05 o 
   2   7   0      389.91      328.82     14.47 o 
   3   7   0       92.79      166.78     24.60 o 
   4   7   0      247.25      210.60     18.47 o 
   5   7   0       27.23       31.00     11.60 o 
   6   7   0       45.00       43.36     14.00 o 
  -4   8   0       56.79       91.39     21.20 o 
  -3   8   0       82.39       54.15     15.99 o 
  -2   8   0       54.66       60.97      7.34 o 
  -1   8   0      648.80      648.11     15.69 o 
   0   8   0       69.64       63.76      8.11 o 
   1   8   0        1.51        0.64      3.42 o 
   2   8   0       36.73       92.77     19.34 o 
   3   8   0       56.71       59.01     12.11 o 
   4   8   0       36.69       59.92     14.17 o 
   5   8   0      370.87      478.34     38.21 o 
  -3   9   0        5.99       49.67     16.62 o 
  -2   9   0       55.56      123.85     13.71 o 
  -1   9   0        1.31        4.55      4.40 o 
   0   9   0       77.15       98.45      9.40 o 
   1   9   0      433.29      444.43     15.23 o 
   2   9   0        2.38        0.94     11.81 o 
   3   9   0       21.81       21.13     15.43 o 
   4   9   0      254.92      144.09     19.69 o 
   5   9   0       83.58       57.95     25.01 o 
  -3  10   0       50.00       15.43     20.13 o 
  -2  10   0       14.00        0.17     13.84 o 
  -1  10   0        0.38        0.51      5.03 o 
   0  10   0        0.84        7.48      4.78 o 
   1  10   0        2.35        7.41      4.85 o 
   2  10   0      493.93      489.30     24.71 o 
   3  10   0        1.41       17.24     17.08 o 
   4  10   0       28.96        3.01     14.50 o 
  -2  11   0       51.12       46.55     16.10 o 
  -1  11   0       28.81       38.01     17.24 o 
   0  11   0        8.36        7.58      5.73 o 
   1  11   0      293.28      306.41     15.23 o 
   2  11   0        6.32        0.72      8.77 o 
   3  11   0       61.31       69.69     24.46 o 
   4  11   0        2.11        1.42     35.56 o 
   0  12   0       27.85       28.55     10.32 o 
   1  12   0       28.12       27.42      8.66 o 
   2  12   0      106.58      113.21     18.48 o 
  -2 -12   1      127.57      134.98     19.14 o 
  -1 -12   1        2.34        6.44      7.55 o 
   0 -12   1       11.58       10.59      8.76 o 
  -3 -11   1       59.72      108.77     26.96 o 
  -2 -11   1        0.50        4.55      8.36 o 
  -1 -11   1      104.94      129.26     14.96 o 
   0 -11   1       26.30       29.17      9.50 o 
   1 -11   1       10.47        8.89     19.57 o 
   2 -11   1       65.82       86.98     17.97 o 
  -4 -10   1       49.70       59.97     20.46 o 
  -3 -10   1       15.46        5.44     20.92 o 
  -2 -10   1      150.96      174.17     23.49 o 
  -1 -10   1      276.63      271.10     14.33 o 
   0 -10   1        9.03       16.02      5.51 o 
   1 -10   1       21.43       11.93      6.79 o 
   2 -10   1       43.94       84.50     14.16 o 
   3 -10   1       27.71       38.47     12.99 o 
  -5  -9   1       90.25      116.74     43.02 o 
  -4  -9   1       30.84        0.47     22.05 o 
  -3  -9   1        3.13      135.03     21.16 o 
  -2  -9   1      136.32      216.38     16.10 o 
  -1  -9   1       49.93       67.13      8.36 o 
   0  -9   1      664.93      670.50     17.26 o 
   1  -9   1      139.33      142.74     10.60 o 
   2  -9   1      106.24       85.51     14.83 o 
   3  -9   1       96.94      112.35     15.70 o 
   4  -9   1       25.75       72.50     16.99 o 
  -5  -8   1      321.39      341.22     34.32 o 
  -4  -8   1      222.96      235.48     19.27 o 
  -3  -8   1       71.51       53.69     13.91 o 
  -2  -8   1      216.11      121.73     17.84 o 
  -1  -8   1      800.60      718.22     17.13 o 
   0  -8   1       28.56       34.82      7.38 o 
   1  -8   1      317.65      331.32     13.20 o 
   2  -8   1      228.00      238.88     10.95 o 
   3  -8   1       18.17        7.89     11.16 o 
   4  -8   1      111.84      122.21     17.72 o 
  -6  -7   1       48.12       41.27     13.84 o 
  -5  -7   1       78.59      114.48     15.61 o 
  -4  -7   1      213.97      238.44     24.21 o 
  -3  -7   1       79.30       22.19     25.21 o 
  -2  -7   1      139.35      103.09     11.25 o 
  -1  -7   1      248.15      236.96     10.37 o 
   0  -7   1      422.12      448.64     11.02 o 
   1  -7   1       92.81       75.90      7.29 o 
   2  -7   1       41.92       52.15      5.93 o 
   3  -7   1      198.77      212.15     17.04 o 
   4  -7   1       36.81       37.14     24.42 o 
   5  -7   1      105.53      105.94     18.38 o 
  -6  -6   1        2.00        0.12      9.84 o 
  -5  -6   1       65.80       81.84     14.09 o 
  -4  -6   1       13.30       42.83     26.65 o 
  -3  -6   1        7.23        3.16     15.43 o 
  -2  -6   1      147.40      168.45      9.91 o 
  -1  -6   1        5.13        4.97      6.15 o 
   0  -6   1      125.99      111.51      4.23 o 
   1  -6   1      637.05      500.30     13.53 o 
   2  -6   1      189.91      172.85      9.10 o 
   3  -6   1       97.74       88.14      7.87 o 
   4  -6   1      429.57      422.21     24.83 o 
   5  -6   1      230.91      169.76     20.15 o 
  -6  -5   1        0.92        4.84     10.42 o 
  -5  -5   1       49.51       71.70     13.32 o 
  -4  -5   1        1.51        0.03     18.93 o 
  -3  -5   1        1.75        2.71     13.11 o 
  -2  -5   1      504.90      575.39     18.67 o 
  -1  -5   1      138.50      104.80      8.39 o 
   0  -5   1      140.26      103.91      2.74 o 
   1  -5   1     1165.99     1083.13     15.36 o 
   2  -5   1      371.65      372.28     10.17 o 
   3  -5   1       16.54       17.79      3.50 o 
   4  -5   1      263.15      387.86     26.62 o 
   5  -5   1       66.77       66.01     19.86 o 
  -6  -4   1       15.16        3.40      9.01 o 
  -5  -4   1       50.44       31.30     10.22 o 
  -4  -4   1      240.06      223.58     16.63 o 
  -3  -4   1      858.48      764.24     21.31 o 
  -2  -4   1      247.32      289.42     15.13 o 
  -1  -4   1      390.43      404.11     10.71 o 
   0  -4   1      148.49      124.35      2.90 o 
   1  -4   1      811.30      828.50     11.81 o 
   2  -4   1       26.62       18.77      3.16 o 
   3  -4   1      215.80      202.79      7.51 o 
   4  -4   1        2.82        4.61      4.80 o 
   5  -4   1       26.02        0.37     16.20 o 
   6  -4   1       15.79      213.04     23.98 o 
  -6  -3   1      430.25      439.81     22.11 o 
  -5  -3   1      127.79      116.09     12.11 o 
  -4  -3   1       65.32       72.94      9.37 o 
  -3  -3   1      683.12      666.70     11.96 o 
  -2  -3   1     2260.22     2260.31     23.03 o 
  -1  -3   1      475.60      426.16     19.02 o 
   0  -3   1       13.64       49.79      9.11 o 
   1  -3   1     1317.12     1249.94     13.23 o 
   2  -3   1      653.01      691.08     11.22 o 
   3  -3   1      129.76      123.84      5.77 o 
   4  -3   1       82.80       67.44      8.48 o 
   5  -3   1        1.16       25.85     25.76 o 
   6  -3   1        0.57        6.06     19.32 o 
  -6  -2   1      396.31      403.57     21.62 o 
  -5  -2   1      605.12      565.01     22.09 o 
  -4  -2   1      290.35      259.59     13.88 o 
  -3  -2   1      292.00      278.43      7.63 o 
  -2  -2   1     1126.58      998.31     14.03 o 
  -1  -2   1      142.87      199.50      9.91 o 
   0  -2   1        4.00       37.69      9.39 o 
   1  -2   1       27.26       43.70      3.72 o 
   2  -2   1      299.05      265.96      7.75 o 
   3  -2   1      868.30      828.20     12.06 o 
   4  -2   1      765.58      788.77     18.14 o 
   5  -2   1       49.38       10.50     20.61 o 
   6  -2   1       71.36      223.27     28.98 o 
  -6  -1   1       37.10       38.67     25.50 o 
  -5  -1   1      313.28      309.28     17.40 o 
  -4  -1   1       93.97      100.99      9.41 o 
  -3  -1   1      660.49      625.15      9.18 o 
  -2  -1   1      595.85      572.37      8.69 o 
  -1  -1   1     6747.05     7112.26     33.24 o 
   0  -1   1     3979.47     3799.63      8.17 o 
   1  -1   1     1330.14     1423.71     12.49 o 
   2  -1   1      151.91      149.56      4.81 o 
   3  -1   1      873.78      843.55     12.39 o 
   4  -1   1      123.94      103.09      9.01 o 
   5  -1   1      276.64      289.20     20.27 o 
   6  -1   1        2.04        1.70     19.79 o 
  -6   0   1       96.62      104.34     26.34 o 
  -5   0   1       68.03       84.51     12.87 o 
  -4   0   1      444.75      488.11     16.07 o 
  -3   0   1        7.53        8.04      3.85 o 
  -2   0   1      370.85      319.44      9.19 o 
  -1   0   1      344.65      346.04      8.66 o 
   1   0   1     2105.40     2117.44     14.42 o 
   2   0   1        1.39        1.19      1.78 o 
   3   0   1      544.40      559.97     10.36 o 
   4   0   1     1597.80     1516.25     35.17 o 
   5   0   1      126.27      134.19     12.11 o 
   6   0   1      208.48      263.91     30.83 o 
  -6   1   1       39.34        2.18     31.26 o 
  -5   1   1      153.08      141.78     16.71 o 
  -4   1   1        7.56       10.12      4.67 o 
  -3   1   1     1523.70     1491.23     21.05 o 
  -2   1   1      479.95      520.48      7.72 o 
  -1   1   1      229.13      260.51      5.45 o 
   0   1   1     4288.93     4336.73      8.22 o 
   1   1   1        9.68      180.92     38.09 o 
   2   1   1      616.13      606.82     11.85 o 
   3   1   1      133.90      109.25      4.94 o 
   4   1   1       52.37       71.18      8.72 o 
   5   1   1      657.91      691.92     22.57 o 
   6   1   1      448.45      440.36     28.41 o 
  -6   2   1       34.99       88.69     33.45 o 
  -5   2   1      107.77      138.98     45.58 o 
  -4   2   1      154.47      170.18     10.41 o 
  -3   2   1      338.78      289.33      8.30 o 
  -2   2   1       97.64      116.94      5.35 o 
  -1   2   1       64.07       40.64      3.53 o 
   0   2   1      781.10      693.36      1.93 o 
   1   2   1     3568.83     3241.24     26.78 o 
   2   2   1       50.90       17.00      7.07 o 
   3   2   1     1215.59     1242.68     17.55 o 
   4   2   1       52.32       51.92      5.82 o 
   5   2   1       63.87       53.39      9.20 o 
   6   2   1       48.53       45.71     10.70 o 
  -6   3   1      108.06       80.53     24.55 o 
  -5   3   1       12.36        0.08     29.47 o 
  -4   3   1      730.94      791.56     19.98 o 
  -3   3   1      143.73      112.86      6.40 o 
  -2   3   1       52.20       41.17      3.93 o 
  -1   3   1        0.81        0.83      2.23 o 
   0   3   1       23.36        1.32      6.54 o 
   1   3   1       13.81       21.96     15.48 o 
   2   3   1      726.68      626.46     14.79 o 
   3   3   1       96.52      101.95      7.00 o 
   4   3   1        3.20       10.17      3.99 o 
   5   3   1      102.36       91.12     13.00 o 
   6   3   1       23.65       24.76     10.95 o 
  -6   4   1       67.44        2.36     54.15 o 
  -5   4   1      201.85       89.31     25.21 o 
  -4   4   1      163.09      171.87     13.10 o 
  -3   4   1     1078.59     1006.53     18.57 o 
  -2   4   1       28.58       25.13      3.60 o 
  -1   4   1        1.66        3.72      2.31 o 
   0   4   1      216.79      161.14      3.08 o 
   1   4   1      283.70      181.38      7.60 o 
   2   4   1      395.51      343.34     12.70 o 
   3   4   1      258.76      195.58     15.80 o 
   4   4   1        2.55        3.95      4.08 o 
   5   4   1       62.80       55.38     11.55 o 
   6   4   1      146.30      141.48     17.83 o 
  -5   5   1        0.58        0.00     17.62 o 
  -4   5   1      210.18      179.77     16.12 o 
  -3   5   1      366.30      333.88     15.42 o 
  -2   5   1      228.43      216.50      8.60 o 
  -1   5   1      963.57      945.77     14.73 o 
   0   5   1      168.99      168.55      4.96 o 
   1   5   1      151.18      135.10      8.19 o 
   2   5   1      355.46      324.21     13.84 o 
   3   5   1      529.98      493.18     27.08 o 
   4   5   1       94.71       99.34     13.48 o 
   5   5   1       28.78       26.96     10.28 o 
   6   5   1      209.42      165.65     20.02 o 
  -5   6   1       10.73        8.31     10.17 o 
  -4   6   1        1.05        1.82     14.50 o 
  -3   6   1       16.33       13.62      5.79 o 
  -2   6   1      471.19      459.60     12.75 o 
  -1   6   1      785.99      738.97     14.64 o 
   0   6   1      488.74      457.03     10.64 o 
   1   6   1     1056.74      943.23     14.87 o 
   2   6   1      755.36      725.27     22.27 o 
   3   6   1      581.11      549.88     27.74 o 
   4   6   1       67.53      106.94     14.01 o 
   5   6   1      193.75      181.47     19.30 o 
   6   6   1        0.42        2.22     10.05 o 
  -4   7   1       61.01        6.29     23.78 o 
  -3   7   1       61.70       69.50     17.50 o 
  -2   7   1      202.90      191.32      9.87 o 
  -1   7   1     1083.85     1036.17     18.43 o 
   0   7   1      755.12      756.78     14.05 o 
   1   7   1       26.43       33.32      5.19 o 
   2   7   1      528.88      581.73     21.84 o 
   3   7   1       63.61      132.67     18.39 o 
   4   7   1      106.23       68.33     20.32 o 
   5   7   1       71.65       66.28     16.99 o 
   6   7   1       50.24       51.88     14.33 o 
  -4   8   1      161.60      173.89     20.96 o 
  -3   8   1        0.45        0.07     19.77 o 
  -2   8   1       49.67       43.74      6.59 o 
  -1   8   1      479.26      462.55     14.20 o 
   0   8   1      104.33      106.93      7.21 o 
   1   8   1      150.84      143.70      8.53 o 
   2   8   1       15.02       28.26     10.32 o 
   3   8   1       79.71       29.04     12.93 o 
   4   8   1       42.11        8.52     15.36 o 
   5   8   1       53.97       44.04     25.33 o 
  -3   9   1      194.12      163.14     25.12 o 
  -2   9   1       66.57       55.67     12.78 o 
  -1   9   1       25.49       24.42      5.26 o 
   0   9   1        9.34        9.62      4.44 o 
   1   9   1       36.32       40.98      5.47 o 
   2   9   1       14.15       10.72     11.47 o 
   3   9   1       94.28      205.20     19.41 o 
   4   9   1      146.17       37.14     16.57 o 
   5   9   1      267.39      273.80     34.53 o 
  -3  10   1        4.90       24.01     16.41 o 
  -2  10   1      203.20      152.22     21.52 o 
  -1  10   1        3.09        3.46      5.15 o 
   0  10   1        0.38        6.50      4.75 o 
   1  10   1       61.35       47.99      6.71 o 
   2  10   1      242.07      280.06     17.58 o 
   3  10   1       37.49        8.91     14.37 o 
   4  10   1       12.19       20.70     12.68 o 
  -2  11   1        4.22        0.03     17.58 o 
  -1  11   1      185.08      176.91     16.18 o 
   0  11   1       49.86       45.25      7.30 o 
   1  11   1      134.90      169.90     11.47 o 
   2  11   1       73.99       86.44     11.86 o 
   3  11   1       43.39        9.41     18.37 o 
   4  11   1        0.25       25.29     19.20 o 
   0  12   1       61.61       77.37     11.18 o 
   1  12   1       52.95       74.86      9.24 o 
   2  12   1       49.58       61.72     14.66 o 
  -2 -12   2       52.29       49.75     15.07 o 
  -1 -12   2       43.70       40.53     11.68 o 
   0 -12   2        0.43        1.78      8.80 o 
  -3 -11   2       40.17       68.11     29.61 o 
  -2 -11   2        6.14       21.05     10.51 o 
  -1 -11   2      115.01      120.73     12.58 o 
   0 -11   2       14.53        5.68      6.79 o 
   1 -11   2       34.28       84.68     20.93 o 
   2 -11   2       93.17      124.52     18.59 o 
  -4 -10   2        0.38        0.41     35.83 o 
  -3 -10   2       76.63      158.81     28.87 o 
  -2 -10   2       16.28       44.24     11.59 o 
  -1 -10   2       98.96      120.72     11.98 o 
   0 -10   2      157.61      175.88     15.31 o 
   1 -10   2      114.18      176.22     14.58 o 
   2 -10   2       48.34      147.16     24.16 o 
   3 -10   2       92.67      143.45     17.68 o 
  -5  -9   2        0.88        7.55     39.82 o 
  -4  -9   2      137.22      139.58     45.42 o 
  -3  -9   2        5.93       24.85     20.58 o 
  -2  -9   2      238.85      207.88     20.61 o 
  -1  -9   2      343.95      346.89     15.94 o 
   0  -9   2       81.89       83.55      9.50 o 
   1  -9   2      117.99      123.34      9.66 o 
   2  -9   2      237.60      275.16     16.14 o 
   3  -9   2       12.02        0.03     12.44 o 
   4  -9   2       58.47        4.64     17.01 o 
  -5  -8   2      165.54      200.35     52.47 o 
  -4  -8   2        5.58        2.60     22.53 o 
  -3  -8   2       80.28       74.59     14.46 o 
  -2  -8   2      423.12      420.18     18.68 o 
  -1  -8   2      599.35      517.36     14.47 o 
   0  -8   2      425.75      434.39     15.11 o 
   1  -8   2      103.48      116.76      8.78 o 
   2  -8   2      181.74      182.33     11.39 o 
   3  -8   2       82.33      150.01     14.89 o 
   4  -8   2        1.81        1.17     15.14 o 
  -5  -7   2       85.91       91.17     18.18 o 
  -4  -7   2      231.46      238.72     24.49 o 
  -3  -7   2        1.43       15.63     13.53 o 
  -2  -7   2       71.97      108.70      9.31 o 
  -1  -7   2      656.91      580.36     14.87 o 
   0  -7   2        7.93        8.34      4.89 o 
   1  -7   2      274.58      270.00     10.95 o 
   2  -7   2      190.94      214.61     11.08 o 
   3  -7   2       45.02       55.91     11.40 o 
   4  -7   2      415.64      451.26     22.30 o 
   5  -7   2       51.74       48.23     14.59 o 
  -6  -6   2       32.18       21.13     13.21 o 
  -5  -6   2       91.36      109.13     17.05 o 
  -4  -6   2      191.69      287.55     28.83 o 
  -3  -6   2       41.03       33.44     10.05 o 
  -2  -6   2        4.30       18.06     10.71 o 
  -1  -6   2      104.28       62.40      8.66 o 
   0  -6   2       73.61       71.77      7.52 o 
   1  -6   2       23.72       21.81      3.78 o 
   2  -6   2       17.18       12.91      3.81 o 
   3  -6   2      123.17      164.95      8.43 o 
   4  -6   2       56.08       33.89     21.38 o 
   5  -6   2      384.15      386.26     31.42 o 
  -6  -5   2        1.77        0.10      8.73 o 
  -5  -5   2      234.58      240.57     19.93 o 
  -4  -5   2      143.21      167.44     17.79 o 
  -3  -5   2       48.27       67.39     16.14 o 
  -2  -5   2      486.82      638.20     18.95 o 
  -1  -5   2      195.90      195.16     11.22 o 
   0  -5   2       59.43       58.36      6.72 o 
   1  -5   2      193.88      162.05      6.55 o 
   2  -5   2       54.76       53.57      5.39 o 
   3  -5   2       39.03       52.51      5.35 o 
   4  -5   2      311.87      295.00     23.15 o 
   5  -5   2      102.73      118.99     18.82 o 
  -6  -4   2        2.14       14.56     10.41 o 
  -5  -4   2        4.74        2.43      7.64 o 
  -4  -4   2      104.20      111.97     13.50 o 
  -3  -4   2      245.36      202.87     13.63 o 
  -2  -4   2       21.03       49.09      7.85 o 
  -1  -4   2      440.86      326.60     26.72 o 
   0  -4   2        1.28        0.54      4.42 o 
   1  -4   2     2277.61     2173.43     20.36 o 
   2  -4   2      434.39      378.64      9.75 o 
   3  -4   2       46.95       54.14      4.71 o 
   4  -4   2       96.81      135.57      7.64 o 
   5  -4   2       15.65       31.21     15.68 o 
   6  -4   2       71.20      136.79     20.46 o 
  -6  -3   2      244.80      300.53     19.30 o 
  -5  -3   2      373.31      379.61     18.13 o 
  -4  -3   2       16.07        5.35      5.03 o 
  -3  -3   2       64.09       85.13      5.62 o 
  -2  -3   2     1670.24     1695.37     19.58 o 
  -1  -3   2        1.74      399.98     25.51 o 
   0  -3   2       39.46       23.94      4.89 o 
   1  -3   2     4771.12     4844.53     30.40 o 
   2  -3   2     2076.52     2169.93     22.48 o 
   3  -3   2      317.23      312.42      9.14 o 
   4  -3   2        1.65        0.45      2.87 o 
   5  -3   2       88.32       93.57     24.13 o 
   6  -3   2       24.79        8.61     17.97 o 
  -6  -2   2       90.52      102.80     13.19 o 
  -5  -2   2       51.97       47.70      9.04 o 
  -4  -2   2      275.25      283.29     13.61 o 
  -3  -2   2      708.93      697.34     10.54 o 
  -2  -2   2     2296.19     2319.73     17.57 o 
  -1  -2   2     3285.33     3093.62     24.12 o 
   0  -2   2     8983.57     9791.32     56.86 o 
   1  -2   2      387.49      405.24      7.48 o 
   2  -2   2      593.72      592.99     10.75 o 
   3  -2   2      391.14      367.80      8.25 o 
   4  -2   2      125.13      111.97      5.98 o 
   5  -2   2      203.35      203.24     32.57 o 
   6  -2   2      119.55      178.64     21.60 o 
  -6  -1   2       24.96      105.63     28.43 o 
  -5  -1   2      430.66      447.72     19.40 o 
  -4  -1   2        1.24        3.28      5.72 o 
  -3  -1   2      394.23      377.55     12.11 o 
  -2  -1   2     2245.17     2089.52     15.55 o 
  -1  -1   2      537.40      456.77     12.57 o 
   0  -1   2      122.42        8.26     16.54 o 
   1  -1   2     7978.81     8068.75     32.40 o 
   2  -1   2      491.94      525.68      9.67 o 
   3  -1   2      314.88      297.50      6.88 o 
   4  -1   2     1236.31     1131.85     21.21 o 
   5  -1   2       99.97      125.06     11.25 o 
   6  -1   2        0.56        1.02     16.43 o 
  -6   0   2      170.67       67.08     27.59 o 
  -5   0   2       28.72       20.69      8.80 o 
  -4   0   2      175.06      169.30     10.96 o 
  -3   0   2     1077.56     1065.99     20.16 o 
  -2   0   2      351.51      313.45      9.31 o 
  -1   0   2       23.16       13.21     18.85 o 
   0   0   2      139.71      192.39     14.14 o 
   1   0   2     2882.48     3231.84     14.69 o 
   2   0   2       19.05       28.09      2.83 o 
   3   0   2      879.90      823.66      9.90 o 
   4   0   2      709.71      705.29     14.88 o 
   5   0   2     1306.22     1302.38     30.12 o 
   6   0   2      259.86      199.67     26.45 o 
  -6   1   2       36.90        5.91     34.63 o 
  -5   1   2      107.43      114.74     15.04 o 
  -4   1   2        0.62        0.10      3.63 o 
  -3   1   2      172.23      223.82     11.06 o 
  -2   1   2      724.61      677.54      7.77 o 
  -1   1   2       24.07        5.28      2.48 o 
   0   1   2      611.67      742.14     15.49 o 
   1   1   2     1850.80     2167.78     41.51 o 
   2   1   2      597.25      681.66     11.80 o 
   3   1   2      295.95      258.68      5.98 o 
   4   1   2      773.35      796.71     15.90 o 
   5   1   2        9.31       17.64      6.76 o 
   6   1   2      245.10      305.22     31.64 o 
  -6   2   2       64.02        2.79     31.32 o 
  -5   2   2       25.96        7.18     22.22 o 
  -4   2   2       13.58       12.68      4.65 o 
  -3   2   2      499.71      453.44     12.54 o 
  -2   2   2      753.96      881.35     12.35 o 
  -1   2   2      262.10      246.22      6.83 o 
   0   2   2     5219.38     5976.81     37.79 o 
   1   2   2      927.71      712.97      9.29 o 
   2   2   2       26.18       22.42      8.01 o 
   3   2   2     1019.29      964.83     17.54 o 
   4   2   2       99.86       95.30      6.99 o 
   5   2   2        6.31       13.71      6.25 o 
   6   2   2        8.09       19.36      8.06 o 
  -6   3   2      154.59       89.56     31.80 o 
  -5   3   2      257.33      184.48     40.49 o 
  -4   3   2      166.10      201.40     11.13 o 
  -3   3   2      431.51      396.17     12.64 o 
  -2   3   2      372.56      380.10      9.49 o 
  -1   3   2        1.03        1.91      2.50 o 
   0   3   2     2119.59     2338.40     20.55 o 
   1   3   2     2191.38     1987.32     17.98 o 
   2   3   2       45.37        1.00     28.08 o 
   3   3   2        1.46        2.88      4.13 o 
   4   3   2        7.50       10.17      4.46 o 
   5   3   2        3.04        1.64      6.67 o 
   6   3   2       46.19       51.16     12.35 o 
  -5   4   2       63.06      118.44     27.23 o 
  -4   4   2      926.05      905.84     22.89 o 
  -3   4   2      630.83      610.99     18.72 o 
  -2   4   2      306.18      268.06      9.24 o 
  -1   4   2      234.67      220.76      7.22 o 
   0   4   2       38.84       12.45      5.23 o 
   1   4   2       68.73      100.87      8.70 o 
   2   4   2      624.10      590.42     11.90 o 
   3   4   2      110.42      203.00     15.98 o 
   4   4   2        1.04        1.31      3.83 o 
   5   4   2       42.20       26.05      8.97 o 
   6   4   2       81.99       78.04     14.33 o 
  -5   5   2        0.59        0.38     23.83 o 
  -4   5   2        9.31       25.26     13.41 o 
  -3   5   2      906.62      856.50     23.08 o 
  -2   5   2       80.53       72.56      6.23 o 
  -1   5   2       62.72       46.47      4.35 o 
   0   5   2     1467.40     1638.01     21.84 o 
   1   5   2       37.45       82.43      6.93 o 
   2   5   2      512.94      525.77     14.08 o 
   3   5   2      791.03      787.30     27.49 o 
   4   5   2      111.06      118.23     11.39 o 
   5   5   2       18.09       16.69      8.22 o 
   6   5   2      261.47      303.20     23.41 o 
  -5   6   2       10.46       26.64     12.06 o 
  -4   6   2       15.56       53.76     13.90 o 
  -3   6   2      152.63      157.45     12.27 o 
  -2   6   2      533.10      503.29     12.83 o 
  -1   6   2      913.98      887.16     15.48 o 
   0   6   2       73.57       88.48      5.98 o 
   1   6   2      126.79      134.51      6.54 o 
   2   6   2      272.54      213.20     14.20 o 
   3   6   2      615.55      665.31     27.79 o 
   4   6   2      167.64      137.59     18.78 o 
   5   6   2      286.62      366.52     22.10 o 
   6   6   2       90.99      114.87     18.56 o 
  -4   7   2       57.05      105.50     18.30 o 
  -3   7   2        4.93        6.38     15.51 o 
  -2   7   2      238.22      268.27     10.96 o 
  -1   7   2      627.54      616.76     14.33 o 
   0   7   2      988.12     1014.22     17.43 o 
   1   7   2        3.34        5.11      2.90 o 
   2   7   2       74.23       73.16     12.61 o 
   3   7   2      374.37      326.00     18.72 o 
   4   7   2       99.60       73.08     17.76 o 
   5   7   2       36.55       75.94     15.21 o 
   6   7   2       64.77       49.67     15.06 o 
  -4   8   2       93.38        0.38     18.59 o 
  -3   8   2       13.77      118.28     24.92 o 
  -2   8   2       70.57       51.87      7.83 o 
  -1   8   2      125.07      146.21      9.22 o 
   0   8   2      106.48      109.67      7.96 o 
   1   8   2       20.98       17.37      5.37 o 
   2   8   2      651.55      632.41     17.60 o 
   3   8   2       40.22       95.25     12.79 o 
   4   8   2      160.72       92.44     19.09 o 
   5   8   2      117.53       17.97     29.86 o 
  -3   9   2       64.21        0.39     23.01 o 
  -2   9   2        8.15        7.52     17.17 o 
  -1   9   2        7.64        8.48      4.77 o 
   0   9   2       38.60       30.31      5.68 o 
   1   9   2      236.51      285.57     12.30 o 
   2   9   2       30.44       33.30     11.97 o 
   3   9   2      167.05        9.22     19.27 o 
   4   9   2        1.23        1.87     10.92 o 
   5   9   2       33.43        8.36     24.55 o 
  -3  10   2        2.90        0.28     16.91 o 
  -2  10   2       76.61        2.92     18.93 o 
  -1  10   2      166.97      150.89     10.79 o 
   0  10   2       54.47       44.60      6.96 o 
   1  10   2       14.62       11.23      5.83 o 
   2  10   2      348.74      380.33     19.44 o 
   3  10   2       28.84       12.24     14.89 o 
   4  10   2        0.76        0.24     12.40 o 
  -2  11   2       21.41       46.23     18.00 o 
  -1  11   2       62.97       26.14     14.24 o 
   0  11   2       89.37       96.66      9.92 o 
   1  11   2       33.05       44.65      8.05 o 
   2  11   2        3.25        6.16      6.84 o 
   3  11   2       20.75       55.59     18.16 o 
   4  11   2       51.78       47.64     19.37 o 
   0  12   2        1.00        3.46      7.59 o 
   1  12   2      110.44      170.65     13.24 o 
   2  12   2       82.60       86.49     12.56 o 
  -1 -12   3        9.77       15.61      9.03 o 
   0 -12   3       33.49       64.68     11.50 o 
  -3 -11   3       63.17      105.84     30.40 o 
  -2 -11   3        5.60       14.24     11.67 o 
  -1 -11   3       54.39       69.48     12.83 o 
   0 -11   3      119.78      108.89     12.47 o 
   1 -11   3        6.95       42.69     19.56 o 
   2 -11   3       77.51       55.42     20.15 o 
  -4 -10   3       92.94      147.63     39.52 o 
  -3 -10   3      107.35      133.84     29.10 o 
  -2 -10   3       38.92       22.06     11.89 o 
  -1 -10   3       66.85       53.31     10.68 o 
   0 -10   3        4.80        2.60      6.24 o 
   1 -10   3      170.32      141.02     15.55 o 
   2 -10   3       86.06      183.30     21.76 o 
   3 -10   3       13.13        0.22     14.28 o 
  -4  -9   3       60.71       69.24     37.98 o 
  -3  -9   3      145.29      148.62     30.87 o 
  -2  -9   3      154.96      178.60     19.75 o 
  -1  -9   3      259.03      268.50     16.25 o 
   0  -9   3      219.90      242.34     14.26 o 
   1  -9   3       20.78       17.00      7.31 o 
   2  -9   3      190.16      182.85     18.00 o 
   3  -9   3      159.76      238.18     22.93 o 
  -5  -8   3        1.04       21.29     40.39 o 
  -4  -8   3        1.12        7.94     37.06 o 
  -3  -8   3        1.70       25.06     26.34 o 
  -2  -8   3      167.29      197.28     17.91 o 
  -1  -8   3      472.85      443.84     18.48 o 
   0  -8   3      111.57      123.76     10.20 o 
   1  -8   3      295.96      285.19     12.14 o 
   2  -8   3      205.39      198.73     12.06 o 
   3  -8   3      169.28      198.41     16.91 o 
   4  -8   3      194.49      147.59     18.56 o 
  -5  -7   3       46.92       15.98     32.81 o 
  -4  -7   3       10.06       14.87     18.12 o 
  -3  -7   3        4.61       11.55     11.38 o 
  -2  -7   3      123.15       69.25      9.88 o 
  -1  -7   3      482.20      499.31     13.71 o 
   0  -7   3      316.47      295.31      9.63 o 
   1  -7   3       36.28       28.51      4.42 o 
   2  -7   3      274.44      278.45     10.92 o 
   3  -7   3       44.12       50.65     14.75 o 
   4  -7   3      162.38      151.65     18.22 o 
   5  -7   3      137.43      150.53     17.64 o 
  -5  -6   3      277.55      317.35     22.84 o 
  -4  -6   3      515.24      519.54     32.02 o 
  -3  -6   3       32.89       32.98     10.15 o 
  -2  -6   3        7.85       85.18     19.43 o 
  -1  -6   3      691.68      689.94     17.13 o 
   0  -6   3        0.63        0.68      2.53 o 
   1  -6   3       52.45       57.64      5.06 o 
   2  -6   3        1.45        2.35      2.86 o 
   3  -6   3       62.80       98.03      7.75 o 
   4  -6   3       14.05       10.26     16.12 o 
   5  -6   3      123.30      220.97     19.68 o 
  -6  -5   3       47.98       52.21     14.90 o 
  -5  -5   3       64.22       61.37     13.03 o 
  -4  -5   3      594.69      614.25     24.92 o 
  -3  -5   3      188.17      272.23     17.67 o 
  -2  -5   3      111.29      100.91     10.49 o 
  -1  -5   3       13.14        7.76      8.05 o 
   0  -5   3       70.44       86.46      3.85 o 
   1  -5   3       85.45       78.45      4.39 o 
   2  -5   3       88.71       90.07      5.96 o 
   3  -5   3       27.69       18.59      4.17 o 
   4  -5   3      194.39      186.23     15.97 o 
   5  -5   3      156.10      172.50     19.98 o 
  -6  -4   3       67.41       59.62     15.21 o 
  -5  -4   3      324.10      307.95     17.55 o 
  -4  -4   3       45.32       69.17     10.95 o 
  -3  -4   3       87.53      112.10     11.05 o 
  -2  -4   3       50.03       60.09      6.58 o 
  -1  -4   3      159.16      451.67     38.68 o 
   0  -4   3      149.36      178.87      4.30 o 
   1  -4   3      751.73      707.64     10.70 o 
   2  -4   3      758.96      748.54     14.45 o 
   3  -4   3       57.66       55.53      6.28 o 
   4  -4   3       87.29       88.19      8.09 o 
   5  -4   3       55.13       78.56     16.33 o 
   6  -4   3      113.71       56.22     20.34 o 
  -6  -3   3       15.54       23.14      9.65 o 
  -5  -3   3      111.16      101.22     12.07 o 
  -4  -3   3       39.36       24.75      6.29 o 
  -3  -3   3       54.49       66.88      6.19 o 
  -2  -3   3     1429.56     1479.93     20.57 o 
  -1  -3   3     3838.75     3925.58     26.14 o 
   0  -3   3      359.89      329.06     15.26 o 
   1  -3   3     5262.14     5210.97     27.93 o 
   2  -3   3      665.42      669.14     12.89 o 
   3  -3   3       60.70       53.08      5.82 o 
   4  -3   3       14.80       11.51      3.59 o 
   5  -3   3      128.33      144.25     25.29 o 
   6  -3   3        8.35       40.78     15.66 o 
  -6  -2   3        0.51        5.20      8.53 o 
  -5  -2   3        2.47        2.04      6.38 o 
  -4  -2   3      222.23      229.85     12.86 o 
  -3  -2   3        4.28        8.44      4.82 o 
  -2  -2   3     1716.73     1632.54     19.32 o 
  -1  -2   3     2149.67     1950.69     16.08 o 
   0  -2   3     9400.63    10629.84     49.56 o 
   1  -2   3      291.63      247.78      5.82 o 
   2  -2   3     1591.09     1597.95     18.10 o 
   3  -2   3      442.06      439.41     11.39 o 
   4  -2   3      139.29      150.60      6.83 o 
   5  -2   3        6.51       65.24     17.59 o 
   6  -2   3       55.02        0.39     20.76 o 
  -6  -1   3       98.12      261.28     30.53 o 
  -5  -1   3      303.61      301.82     21.17 o 
  -4  -1   3       12.09       12.32      5.09 o 
  -3  -1   3     2039.35     1989.76     29.23 o 
  -2  -1   3     1016.54      987.39     13.13 o 
  -1  -1   3       81.83      134.93      8.40 o 
   0  -1   3      261.17      370.70     11.69 o 
   1  -1   3      757.50      789.15      7.89 o 
   2  -1   3      456.81      489.17      9.90 o 
   3  -1   3      211.15      196.90      7.13 o 
   4  -1   3     1083.74      995.40     14.48 o 
   5  -1   3      418.93      446.84     19.05 o 
   6  -1   3       17.95       19.37     16.36 o 
  -6   0   3       48.55       55.32     29.25 o 
  -5   0   3      201.58      200.71     18.44 o 
  -4   0   3       69.30       56.35      7.50 o 
  -3   0   3       58.76       68.03      7.83 o 
  -2   0   3     2445.88     2364.93     28.51 o 
  -1   0   3       90.10       84.31      8.66 o 
   0   0   3     1167.87     1269.46     19.77 o 
   1   0   3     1578.17     1611.03     16.45 o 
   2   0   3      449.12      461.22      6.55 o 
   3   0   3     1050.15     1054.20     13.72 o 
   4   0   3      351.47      325.60     11.13 o 
   5   0   3        9.98       12.26      6.53 o 
   6   0   3      131.23      214.55     26.30 o 
  -6   1   3      134.80      154.65     32.94 o 
  -5   1   3      109.00      105.71     14.71 o 
  -4   1   3       43.06       39.84      7.29 o 
  -3   1   3        8.21       19.18      4.88 o 
  -2   1   3       57.78       59.88      4.18 o 
  -1   1   3        0.97        3.16      2.40 o 
   0   1   3      332.68      138.44      9.88 o 
   1   1   3      739.75      839.60     13.76 o 
   2   1   3      907.44      926.84     11.31 o 
   3   1   3      103.93       92.44      3.72 o 
   4   1   3      638.94      647.88     14.81 o 
   5   1   3      216.61      196.16     13.37 o 
   6   1   3       10.56        0.04     31.21 o 
  -6   2   3      108.25        3.21     32.89 o 
  -5   2   3      180.90      119.46     29.48 o 
  -4   2   3        1.35        0.73      4.72 o 
  -3   2   3      234.98      203.06      9.98 o 
  -2   2   3        8.96        2.49      2.67 o 
  -1   2   3      126.40      138.14      5.57 o 
   0   2   3     2859.39     2473.36     30.74 o 
   1   2   3      990.94     1031.66     24.00 o 
   2   2   3      634.68      716.03     20.46 o 
   3   2   3      141.32      155.95      8.30 o 
   4   2   3      376.49      351.86     12.78 o 
   5   2   3       14.27       30.99      9.12 o 
   6   2   3      221.12      224.72     19.69 o 
  -5   3   3      150.71      165.77     25.21 o 
  -4   3   3      275.46      248.04     12.98 o 
  -3   3   3      229.72      204.62     10.42 o 
  -2   3   3      121.85      124.79      7.20 o 
  -1   3   3      223.94      180.32      7.22 o 
   0   3   3     1872.30     1768.50     17.91 o 
   1   3   3     2802.46     2319.84     24.38 o 
   2   3   3      104.74      213.94     21.10 o 
   3   3   3       58.45       55.92      5.79 o 
   4   3   3       57.11       42.48      6.21 o 
   5   3   3       49.14       47.15     10.05 o 
   6   3   3       85.16       70.47     14.22 o 
  -5   4   3       23.38        3.80     29.15 o 
  -4   4   3       44.81       32.86      8.34 o 
  -3   4   3      775.72      799.69     19.27 o 
  -2   4   3      233.66      264.60     10.07 o 
  -1   4   3       67.57       53.80      5.51 o 
   0   4   3     3690.39     3909.55     29.77 o 
   1   4   3     2303.20     2486.22     25.69 o 
   2   4   3      671.52      606.60     13.95 o 
   3   4   3      390.00      432.74     23.28 o 
   4   4   3        1.73        3.74      4.14 o 
   5   4   3       44.82       36.74      9.78 o 
   6   4   3       14.20       31.50     11.33 o 
  -5   5   3        5.19        8.32     13.57 o 
  -4   5   3      270.18      311.88     19.54 o 
  -3   5   3      414.66      421.39     17.62 o 
  -2   5   3      485.24      428.94     13.20 o 
  -1   5   3      114.29       94.91      7.34 o 
   0   5   3       83.54       68.87      5.06 o 
   1   5   3      167.25      213.03     10.49 o 
   2   5   3      760.55      558.96     16.99 o 
   3   5   3      300.93      317.38     17.68 o 
   4   5   3      216.60      216.53     15.07 o 
   5   5   3        0.48        0.14      7.24 o 
   6   5   3      235.43      281.39     22.55 o 
  -5   6   3       43.61       26.78     12.49 o 
  -4   6   3       11.14       19.77     13.62 o 
  -3   6   3      569.77      642.54     22.01 o 
  -2   6   3      385.77      427.35     14.43 o 
  -1   6   3      484.74      423.25     13.58 o 
   0   6   3       14.44       18.94      4.17 o 
   1   6   3      119.92      151.80      7.90 o 
   2   6   3       26.44        0.34      8.69 o 
   3   6   3      575.37      709.02     22.07 o 
   4   6   3       25.03        0.38     13.65 o 
   5   6   3      176.98      204.28     18.71 o 
   6   6   3      183.42      204.13     29.42 o 
  -4   7   3      104.68      127.15     16.41 o 
  -3   7   3       19.66       37.36     16.96 o 
  -2   7   3       27.74       30.02      5.56 o 
  -1   7   3       54.33       54.60      6.36 o 
   0   7   3      157.19      167.84      8.93 o 
   1   7   3        6.89        9.54      4.18 o 
   2   7   3       44.83       87.17     11.30 o 
   3   7   3      840.88      722.43     22.60 o 
   4   7   3      258.87      384.58     20.88 o 
   5   7   3       37.87       24.75     13.92 o 
   6   7   3       23.82       18.04     16.44 o 
  -4   8   3       11.03       14.07     15.04 o 
  -3   8   3        1.19        2.46     21.88 o 
  -2   8   3       92.98       89.66     10.59 o 
  -1   8   3        1.62        1.63      3.91 o 
   0   8   3      113.29      122.96      8.94 o 
   1   8   3       39.32       39.37      4.97 o 
   2   8   3      286.60      418.23     18.21 o 
   3   8   3        4.47        2.53     11.00 o 
   4   8   3      121.99      187.74     16.03 o 
   5   8   3       85.12      133.33     30.04 o 
  -3   9   3       40.41        1.66     21.55 o 
  -2   9   3        2.03        3.19     17.15 o 
  -1   9   3      627.94      685.16     18.04 o 
   0   9   3      230.23      258.49     12.19 o 
   1   9   3      130.90      117.98      7.94 o 
   2   9   3       98.22       69.34     16.04 o 
   3   9   3       73.46       51.33     15.31 o 
   4   9   3       51.88      128.41     17.16 o 
   5   9   3        0.49        8.97     23.86 o 
  -2  10   3      103.91      182.60     20.55 o 
  -1  10   3       98.32      133.08     11.38 o 
   0  10   3      166.19      154.21     10.91 o 
   1  10   3       23.77       35.67      5.75 o 
   2  10   3       23.79       32.34      8.52 o 
   3  10   3       60.13       13.59     16.71 o 
   4  10   3        8.39       17.58     12.47 o 
  -1  11   3       37.06        3.07     17.17 o 
   0  11   3       59.13       81.64      9.50 o 
   1  11   3       34.55       49.17      6.96 o 
   2  11   3       28.37       39.61     10.51 o 
   3  11   3        0.35        3.89     20.91 o 
   4  11   3      115.01      130.42     19.52 o 
   0  12   3        4.73        1.65      6.49 o 
   1  12   3       49.83       52.19      8.18 o 
   2  12   3      122.26      135.96     16.23 o 
  -3 -11   4       36.74        3.42     45.95 o 
  -2 -11   4       15.95       15.69     14.28 o 
  -1 -11   4        1.94        2.96      6.71 o 
   0 -11   4      266.98      281.82     19.70 o 
   1 -11   4       98.44        2.52     21.43 o 
  -3 -10   4      390.56      541.58     37.83 o 
  -2 -10   4       86.37       85.19     16.27 o 
  -1 -10   4       45.31       35.66      8.78 o 
   0 -10   4       17.24       21.45      8.90 o 
   1 -10   4       47.22       63.55     14.47 o 
   2 -10   4       91.64        0.59     22.72 o 
   3 -10   4       16.53       44.96     17.05 o 
  -4  -9   4      144.00      203.21     39.47 o 
  -3  -9   4       32.88        4.82     27.29 o 
  -2  -9   4      113.16       83.96     18.50 o 
  -1  -9   4      189.78      160.75     14.03 o 
   0  -9   4        0.76        0.12      6.29 o 
   1  -9   4       33.38       51.46      9.63 o 
   2  -9   4      154.30      221.34     18.54 o 
   3  -9   4      161.61      272.45     23.67 o 
  -5  -8   4        7.22       71.36     43.44 o 
  -4  -8   4        0.70       58.32     36.99 o 
  -3  -8   4       82.01       89.15     27.29 o 
  -2  -8   4        2.56        0.07     13.16 o 
  -1  -8   4      160.63      123.44     11.31 o 
   0  -8   4      159.79      172.17     13.15 o 
   1  -8   4       41.76       44.69      7.35 o 
   2  -8   4      193.13      157.80     11.85 o 
   3  -8   4      363.39      257.87     24.55 o 
   4  -8   4       19.22       37.95     21.16 o 
  -5  -7   4       31.61       85.72     42.55 o 
  -4  -7   4        1.61        2.27     42.56 o 
  -3  -7   4        4.85        1.77     24.74 o 
  -2  -7   4      206.63      148.90     21.83 o 
  -1  -7   4      143.85      118.91     11.78 o 
   0  -7   4      133.92      129.43      9.58 o 
   1  -7   4       68.79       57.74      7.24 o 
   2  -7   4       58.88       64.57      6.88 o 
   3  -7   4       26.41       39.44     11.75 o 
   4  -7   4      263.37      384.72     21.26 o 
   5  -7   4        0.87        0.04     16.75 o 
  -5  -6   4       74.85       78.17     23.74 o 
  -4  -6   4      335.11      484.18     48.15 o 
  -3  -6   4       14.10       19.05     16.99 o 
  -2  -6   4        6.64       10.21      7.30 o 
  -1  -6   4     1443.89     1385.16     25.29 o 
   0  -6   4      107.39      125.45      6.27 o 
   1  -6   4       76.69       60.35      5.49 o 
   2  -6   4      187.46      169.22      8.68 o 
   3  -6   4       82.88       96.27      7.39 o 
   4  -6   4        4.54        1.19     10.63 o 
   5  -6   4      117.29      140.96     16.78 o 
  -5  -5   4      174.54      185.22     19.43 o 
  -4  -5   4      178.68      170.83     18.01 o 
  -3  -5   4      137.64      133.33     11.88 o 
  -2  -5   4       69.88      114.49     10.12 o 
  -1  -5   4        1.96       68.16     20.40 o 
   0  -5   4      572.34      588.71     10.45 o 
   1  -5   4      862.21      877.97     12.58 o 
   2  -5   4      186.88      218.21      8.48 o 
   3  -5   4       11.24       15.53      4.10 o 
   4  -5   4       23.67       20.99     13.24 o 
   5  -5   4      145.26      223.92     20.24 o 
  -6  -4   4       45.09       18.14     11.61 o 
  -5  -4   4      173.44      146.76     13.58 o 
  -4  -4   4      958.80      915.19     23.92 o 
  -3  -4   4       99.65      108.67     11.84 o 
  -2  -4   4      598.37      656.90     13.79 o 
  -1  -4   4      980.50      716.53     17.71 o 
   0  -4   4       30.36       13.27      3.46 o 
   1  -4   4       14.11       24.91      3.20 o 
   2  -4   4      843.58      875.23     14.45 o 
   3  -4   4        5.96        1.04      3.64 o 
   4  -4   4       55.90       54.82      8.19 o 
   5  -4   4       22.55       38.87     14.35 o 
   6  -4   4      269.15       47.99     22.84 o 
  -6  -3   4        4.74        5.70      8.61 o 
  -5  -3   4      197.74      182.67     14.64 o 
  -4  -3   4        2.12        2.49      5.16 o 
  -3  -3   4      418.97      465.13     15.13 o 
  -2  -3   4      545.27      360.90     14.29 o 
  -1  -3   4     1460.44     1366.24     21.73 o 
   0  -3   4      412.08      495.01     39.23 o 
   1  -3   4     2095.73     2243.35     18.21 o 
   2  -3   4        2.03        3.97      2.46 o 
   3  -3   4       78.29       71.27      6.04 o 
   4  -3   4       81.65       91.71      7.22 o 
   5  -3   4      287.64      315.92     29.60 o 
   6  -3   4       23.73        0.31     19.11 o 
  -6  -2   4        6.45        4.25      7.72 o 
  -5  -2   4        0.50        1.09      6.07 o 
  -4  -2   4      610.79      606.55     17.55 o 
  -3  -2   4        0.80        1.34      4.00 o 
  -2  -2   4      178.83      178.09      7.69 o 
  -1  -2   4       73.15        6.62     10.28 o 
   0  -2   4        1.18        2.43      7.92 o 
   1  -2   4      613.74      667.17      7.76 o 
   2  -2   4     1855.31     1890.87     19.41 o 
   3  -2   4      390.02      369.88     10.16 o 
   4  -2   4      610.89      602.21     12.49 o 
   5  -2   4      455.96      490.98     27.63 o 
   6  -2   4      106.26        0.39     28.17 o 
  -6  -1   4       13.16      171.09     27.16 o 
  -5  -1   4       78.49       64.36     12.95 o 
  -4  -1   4        5.21        4.80      5.65 o 
  -3  -1   4      133.05      153.06      9.24 o 
  -2  -1   4     2285.35     2301.58     20.13 o 
  -1  -1   4        6.38      117.90     12.99 o 
   0  -1   4        1.15        3.11      3.58 o 
   1  -1   4     2295.02     2439.99     15.69 o 
   2  -1   4     1908.56     1960.66     16.06 o 
   3  -1   4      109.78      128.91      4.97 o 
   4  -1   4      301.68      301.60      8.74 o 
   5  -1   4       82.24       71.27      9.75 o 
   6  -1   4       75.20      110.64     24.32 o 
  -6   0   4       46.87        2.81     30.27 o 
  -5   0   4      118.88      111.41     16.29 o 
  -4   0   4        3.20        1.52      4.93 o 
  -3   0   4      157.86      155.69      9.36 o 
  -2   0   4        1.69        4.22      3.04 o 
  -1   0   4     1466.36     1715.45     20.95 o 
   0   0   4       69.62       25.19      3.92 o 
   1   0   4      354.14      426.30      9.39 o 
   2   0   4     1306.01     1183.89     10.85 o 
   3   0   4     1040.26     1094.60     13.31 o 
   4   0   4       43.69       29.98      5.03 o 
   5   0   4       35.82       36.23      7.80 o 
   6   0   4       27.22        0.12     43.59 o 
  -6   1   4      157.64       47.01     49.63 o 
  -5   1   4      262.81      228.59     19.87 o 
  -4   1   4      103.92       90.41     10.55 o 
  -3   1   4       37.63       27.93      5.36 o 
  -2   1   4     2921.65     2883.73     21.67 o 
  -1   1   4       21.33        9.10     17.05 o 
   0   1   4        4.13       25.78      3.84 o 
   1   1   4      381.13      307.08      9.15 o 
   2   1   4     1296.84     1519.32     14.64 o 
   3   1   4       70.77       63.38      4.21 o 
   4   1   4      566.54      609.09     15.23 o 
   5   1   4       17.00        8.53      5.79 o 
   6   1   4        5.50       17.97     48.61 o 
  -5   2   4      373.14      307.63     35.47 o 
  -4   2   4      234.92      256.89     15.07 o 
  -3   2   4      119.06       87.03      7.29 o 
  -2   2   4      211.43      177.04      5.48 o 
  -1   2   4      472.90      482.34      8.97 o 
   0   2   4      182.23      116.15      6.95 o 
   1   2   4        1.17       74.26     16.07 o 
   2   2   4       38.54       72.87      9.07 o 
   3   2   4      124.11      174.19      8.76 o 
   4   2   4      430.75      360.67     14.00 o 
   5   2   4      332.21      363.57     19.90 o 
   6   2   4       12.46       12.90     14.48 o 
  -5   3   4       48.40       88.71     26.20 o 
  -4   3   4       17.24       17.58      5.77 o 
  -3   3   4      471.34      451.71     14.35 o 
  -2   3   4       31.67       21.46      2.49 o 
  -1   3   4      380.12      377.08      9.45 o 
   0   3   4     4515.37     4519.70     30.71 o 
   1   3   4      789.76      873.59     25.95 o 
   2   3   4        0.80        2.90     16.81 o 
   3   3   4      339.16      334.91     11.67 o 
   4   3   4      311.55      342.29     13.95 o 
   5   3   4       85.99       98.43     13.31 o 
   6   3   4      353.59      361.78     34.33 o 
  -5   4   4       25.25       41.48     22.13 o 
  -4   4   4       44.97       45.05     10.38 o 
  -3   4   4       81.29       81.68      8.36 o 
  -2   4   4      456.51      424.60     11.08 o 
  -1   4   4       13.41        7.87      2.90 o 
   0   4   4      619.94      485.70     10.89 o 
   1   4   4     6324.79     6204.82     38.21 o 
   2   4   4      201.48      159.28      7.43 o 
   3   4   4      437.00      586.16     25.40 o 
   4   4   4      234.15      252.69     12.69 o 
   5   4   4       93.33      107.36     13.95 o 
   6   4   4       22.27       16.54     15.07 o 
  -5   5   4       25.94        1.84     21.51 o 
  -4   5   4       80.76        0.28     22.68 o 
  -3   5   4      759.97      766.51     20.41 o 
  -2   5   4      335.86      349.46     11.50 o 
  -1   5   4      141.03      136.97      7.62 o 
   0   5   4      986.36      937.63     16.07 o 
   1   5   4       36.30       39.72      7.69 o 
   2   5   4      807.15      710.89     17.46 o 
   3   5   4      239.51      221.84     12.56 o 
   4   5   4       63.82       65.32     12.05 o 
   5   5   4       34.89       33.90      7.94 o 
   6   5   4      157.38      167.51     28.46 o 
  -4   6   4       99.25      147.00     17.75 o 
  -3   6   4       37.54       31.71      9.77 o 
  -2   6   4       61.57       58.40      6.41 o 
  -1   6   4       39.70       56.50      6.29 o 
   0   6   4        1.55        3.07      3.37 o 
   1   6   4      346.36      345.33     18.77 o 
   2   6   4      277.95      249.13     10.20 o 
   3   6   4      353.59      356.84     14.84 o 
   4   6   4      179.07      225.43     17.42 o 
   5   6   4        0.94        2.33      7.39 o 
   6   6   4       54.44       64.57     22.30 o 
  -4   7   4       68.43      104.38     16.11 o 
  -3   7   4      320.58      332.55     27.90 o 
  -2   7   4       31.05       24.45      6.27 o 
  -1   7   4        8.94       12.10      4.82 o 
   0   7   4       59.84       73.62      6.29 o 
   1   7   4        3.03        5.15      4.09 o 
   2   7   4        7.10        0.22      8.23 o 
   3   7   4      884.25     1017.80     23.87 o 
   4   7   4       21.60       76.63     16.77 o 
   5   7   4       74.24       88.52     16.14 o 
   6   7   4       38.19       65.63     22.06 o 
  -4   8   4        2.75        0.34     12.89 o 
  -3   8   4       13.09       63.45     19.44 o 
  -2   8   4      390.37      445.76     16.54 o 
  -1   8   4      153.81      147.47     10.91 o 
   0   8   4      134.90      157.80      9.60 o 
   1   8   4       29.76       33.53      6.55 o 
   2   8   4      183.96      172.14     18.75 o 
   3   8   4       52.75       69.03     14.21 o 
   4   8   4       28.74        6.40     14.50 o 
   5   8   4        3.73        3.19     24.67 o 
  -3   9   4       28.24        2.18     19.19 o 
  -2   9   4       33.24       46.04     22.61 o 
  -1   9   4      390.42      415.99     17.55 o 
   0   9   4      253.33      257.20     13.19 o 
   1   9   4       10.62       24.16      7.16 o 
   2   9   4       16.36       47.16     19.66 o 
   3   9   4      300.58      101.59     20.97 o 
   4   9   4        3.51       80.16     19.79 o 
   5   9   4        4.50        2.28     33.18 o 
  -2  10   4       21.58       67.54     20.86 o 
  -1  10   4      197.41      188.32     14.62 o 
   0  10   4      115.81      162.98     11.89 o 
   1  10   4       62.65       78.74     10.81 o 
   2  10   4       41.82       20.07      8.98 o 
   3  10   4       40.22       54.26     17.55 o 
   4  10   4       55.28       45.00     14.54 o 
  -1  11   4       12.88       66.13     18.81 o 
   0  11   4      181.36      195.47     14.13 o 
   1  11   4       39.41       36.13      9.70 o 
   2  11   4       88.67       91.59     12.13 o 
   3  11   4       68.93        2.62     22.19 o 
   4  11   4       39.26       36.28     28.80 o 
   1  12   4       97.02       91.24     13.00 o 
   2  12   4       60.20       57.42     11.27 o 
  -2 -11   5        7.35        5.20     11.18 o 
  -1 -11   5       34.29       34.34     10.57 o 
   0 -11   5      164.30      141.47     15.44 o 
   1 -11   5       65.82       67.42     21.85 o 
  -3 -10   5      137.17      195.59     30.42 o 
  -2 -10   5       91.42       60.16     16.24 o 
  -1 -10   5       15.48       15.99      7.76 o 
   0 -10   5      170.61      168.34     15.31 o 
   1 -10   5      214.93      189.25     18.25 o 
   2 -10   5       69.42       32.88     20.99 o 
  -4  -9   5       64.25       52.50     35.88 o 
  -3  -9   5      180.40      251.78     30.20 o 
  -2  -9   5       23.36       60.23     21.30 o 
  -1  -9   5       29.01       32.23      8.38 o 
   0  -9   5       30.76       21.46      7.60 o 
   1  -9   5        4.06        5.44      5.95 o 
   2  -9   5      237.57      214.12     20.23 o 
   3  -9   5      134.89      194.44     21.97 o 
  -4  -8   5      103.21      186.18     45.74 o 
  -3  -8   5       64.99       32.86     22.63 o 
  -2  -8   5       59.87       26.09     20.79 o 
  -1  -8   5      139.91      122.92     14.17 o 
   0  -8   5       32.35       27.00      6.63 o 
   1  -8   5        1.02        4.46      5.02 o 
   2  -8   5        6.73       16.40      6.95 o 
   3  -8   5      200.57      207.77     22.34 o 
   4  -8   5       11.19      127.28     18.73 o 
  -5  -7   5        2.29        4.19     14.20 o 
  -4  -7   5       55.72       66.25     34.70 o 
  -3  -7   5       78.82       92.86     13.10 o 
  -2  -7   5       16.74        0.80     16.08 o 
  -1  -7   5       42.16       40.14      7.30 o 
   0  -7   5      250.73      258.26     12.11 o 
   1  -7   5      140.86      130.69      9.43 o 
   2  -7   5      124.05      116.67      9.83 o 
   3  -7   5       75.95       36.91     15.05 o 
   4  -7   5       62.77       25.00     15.09 o 
  -5  -6   5       23.33       60.59     20.97 o 
  -4  -6   5        0.56       57.49     47.36 o 
  -3  -6   5        1.05        1.78     17.74 o 
  -2  -6   5        1.89       66.85     13.24 o 
  -1  -6   5      391.46      419.25     31.12 o 
   0  -6   5      514.42      499.11     14.79 o 
   1  -6   5      278.76      291.00     12.51 o 
   2  -6   5      185.75      177.69     10.05 o 
   3  -6   5      174.90      179.69      9.96 o 
   4  -6   5       45.52       19.11     11.72 o 
   5  -6   5        4.20        0.10     11.69 o 
  -5  -5   5      102.03      139.58     28.62 o 
  -4  -5   5      183.83      132.44     25.54 o 
  -3  -5   5       13.89       93.27     22.86 o 
  -2  -5   5      254.46      284.31     17.04 o 
  -1  -5   5     1131.57     1160.38     22.06 o 
   0  -5   5       46.37       51.36      7.26 o 
   1  -5   5     1480.26     1484.68     17.76 o 
   2  -5   5      258.69      259.13      8.97 o 
   3  -5   5       26.99       26.64      5.28 o 
   4  -5   5       19.65        7.77     11.88 o 
   5  -5   5      166.70      181.29     22.59 o 
  -5  -4   5       64.74       86.04     15.48 o 
  -4  -4   5      537.97      487.14     19.28 o 
  -3  -4   5      211.79      233.92     17.51 o 
  -2  -4   5      571.79      629.32     19.16 o 
  -1  -4   5     2209.42     2057.45     21.66 o 
   0  -4   5     2775.58     3110.70     36.49 o 
   1  -4   5      389.44      402.43      8.36 o 
   2  -4   5      933.09      912.49     14.75 o 
   3  -4   5       31.36       34.84      5.96 o 
   4  -4   5        1.68        1.76      4.55 o 
   5  -4   5       84.55      136.26     21.13 o 
   6  -4   5      184.90        0.45     30.15 o 
  -6  -3   5        8.57       12.41     10.42 o 
  -5  -3   5      194.45      190.39     15.40 o 
  -4  -3   5      407.91      353.39     16.43 o 
  -3  -3   5      403.37      369.41     24.84 o 
  -2  -3   5       26.76        7.50     10.80 o 
  -1  -3   5      107.43      176.02      6.42 o 
   0  -3   5       35.55      126.37     23.12 o 
   1  -3   5     1473.43     1528.17     12.58 o 
   2  -3   5        0.82        1.52      2.39 o 
   3  -3   5       72.17       93.01      7.04 o 
   4  -3   5      823.87      840.91     14.68 o 
   5  -3   5      255.15      322.30     30.20 o 
   6  -3   5       50.35       63.69     21.08 o 
  -6  -2   5        2.92        5.85      8.48 o 
  -5  -2   5       57.38       40.02      9.45 o 
  -4  -2   5      278.47      287.09     14.72 o 
  -3  -2   5      250.51      283.03     14.66 o 
  -2  -2   5      234.93      122.47     15.21 o 
  -1  -2   5       17.39      404.46     19.48 o 
   0  -2   5      207.54      196.93     18.39 o 
   1  -2   5      176.41      172.26      5.47 o 
   2  -2   5      390.58      352.07      7.92 o 
   3  -2   5      177.07      188.76      7.39 o 
   4  -2   5       70.89       85.73      5.68 o 
   5  -2   5      844.56      895.59     45.05 o 
   6  -2   5      159.86      118.67     30.48 o 
  -6  -1   5       15.39        0.51     23.88 o 
  -5  -1   5        3.71        0.20      8.43 o 
  -4  -1   5        2.17        3.55      5.58 o 
  -3  -1   5      113.35      116.09      9.91 o 
  -2  -1   5      325.31      481.90     25.27 o 
  -1  -1   5      133.13      353.21     14.03 o 
   0  -1   5        1.80        9.31      7.76 o 
   1  -1   5     1418.99     1407.98     14.59 o 
   2  -1   5     3985.69     3934.63     26.48 o 
   3  -1   5        1.13        0.45      2.02 o 
   4  -1   5       57.41       71.00      5.70 o 
   5  -1   5        8.35       14.01      8.52 o 
   6  -1   5        8.58        1.04     28.77 o 
  -6   0   5       14.20        0.47     79.25 o 
  -5   0   5       81.14       85.19     15.57 o 
  -4   0   5        9.12        5.35      5.35 o 
  -3   0   5       38.20       40.45      7.48 o 
  -2   0   5      296.44      266.84      9.66 o 
  -1   0   5      555.23      565.42     13.23 o 
   0   0   5      141.19      190.52      9.78 o 
   1   0   5      461.84      433.28     21.68 o 
   2   0   5      305.85      306.85      7.58 o 
   3   0   5     1116.09     1172.53     16.39 o 
   4   0   5       61.61       46.29      5.27 o 
   5   0   5       20.90        4.37      7.46 o 
   6   0   5       31.63       88.12     41.41 o 
  -5   1   5      248.11      197.15     20.12 o 
  -4   1   5       98.24       98.41     10.04 o 
  -3   1   5      200.88      183.45     11.90 o 
  -2   1   5      903.01      960.11     15.69 o 
  -1   1   5      909.80      988.78     16.10 o 
   0   1   5      125.90      184.61      8.70 o 
   1   1   5      695.45      501.22     14.68 o 
   2   1   5       83.52       59.79      4.60 o 
   3   1   5        5.35       17.16      2.92 o 
   4   1   5      313.91      329.56     12.22 o 
   5   1   5       53.10       25.88      8.23 o 
   6   1   5       44.25       83.91     40.73 o 
  -5   2   5      248.49      204.45     36.78 o 
  -4   2   5      190.92      162.57     12.73 o 
  -3   2   5      213.58      221.68     12.95 o 
  -2   2   5     1405.37     1333.38     18.04 o 
  -1   2   5      440.50      478.15      9.53 o 
   0   2   5      583.35      714.63     16.45 o 
   1   2   5      323.59      390.57      9.83 o 
   2   2   5        6.49       99.45     17.64 o 
   3   2   5      137.26      158.97      5.86 o 
   4   2   5      329.61      330.56     12.02 o 
   5   2   5      165.25      176.74     14.89 o 
   6   2   5        6.02       28.51     14.76 o 
  -5   3   5       64.63       73.59     27.10 o 
  -4   3   5      115.73      109.13     13.16 o 
  -3   3   5       69.27       55.95      7.66 o 
  -2   3   5      447.51      405.45     11.67 o 
  -1   3   5      418.80      407.85     10.70 o 
   0   3   5     1041.33     1106.59     19.93 o 
   1   3   5      482.75      390.94     20.45 o 
   2   3   5       69.32       90.21     17.72 o 
   3   3   5       14.41       14.71      4.01 o 
   4   3   5      722.34      731.18     18.43 o 
   5   3   5      119.75      121.03     13.84 o 
   6   3   5      160.43      219.90     29.61 o 
  -5   4   5       70.17      137.17     22.15 o 
  -4   4   5        7.01       11.38      8.68 o 
  -3   4   5      717.20      730.76     19.34 o 
  -2   4   5      130.06       90.30      7.92 o 
  -1   4   5       85.16       79.31      6.29 o 
   0   4   5       99.40       84.13      8.27 o 
   1   4   5      495.87      443.31     18.59 o 
   2   4   5        9.28        0.46      5.93 o 
   3   4   5      203.70      271.86     14.87 o 
   4   4   5      285.51      284.89     13.03 o 
   5   4   5      470.93      518.89     23.87 o 
   6   4   5      136.03       99.17     24.15 o 
  -5   5   5       79.60        1.05     24.11 o 
  -4   5   5       66.97        0.09     24.36 o 
  -3   5   5       31.01       27.28      6.58 o 
  -2   5   5      198.45      178.68     10.19 o 
  -1   5   5        7.63        3.79      3.09 o 
   0   5   5      587.91      551.07     14.47 o 
   1   5   5     1203.97     1237.21     20.48 o 
   2   5   5      181.68      145.28      9.61 o 
   3   5   5      551.18      564.59     17.78 o 
   4   5   5      126.73      134.57     13.31 o 
   5   5   5        0.41        0.37      5.90 o 
   6   5   5      116.20      147.81     29.28 o 
  -4   6   5       52.92      132.97     18.09 o 
  -3   6   5      140.25      167.08     12.49 o 
  -2   6   5       70.74       55.87      6.71 o 
  -1   6   5       76.07       85.47      7.62 o 
   0   6   5      263.24      286.67     11.98 o 
   1   6   5      237.28      193.34     25.98 o 
   2   6   5      974.21      938.56     18.67 o 
   3   6   5       59.88       27.93      9.43 o 
   4   6   5      318.88      305.81     23.69 o 
   5   6   5        7.34        5.41      7.59 o 
   6   6   5        0.34        4.00     14.64 o 
  -4   7   5       10.69       27.08     14.26 o 
  -3   7   5      327.83      284.93     26.72 o 
  -2   7   5      137.95      142.33     13.31 o 
  -1   7   5      112.39      148.01     10.15 o 
   0   7   5       58.10       46.71      7.39 o 
   1   7   5      295.21      302.05     12.37 o 
   2   7   5       10.90        0.01      8.95 o 
   3   7   5      181.95      142.44     12.47 o 
   4   7   5       58.95        0.90     20.76 o 
   5   7   5        0.93        0.62      9.16 o 
   6   7   5       65.12       58.87     19.75 o 
  -3   8   5       62.11        1.60     21.52 o 
  -2   8   5      510.13      568.11     22.66 o 
  -1   8   5       97.73      103.69      9.79 o 
   0   8   5       81.92       90.92      9.43 o 
   1   8   5        1.21        2.88      4.33 o 
   2   8   5       64.69       53.72     15.52 o 
   3   8   5       68.93       37.75     14.67 o 
   4   8   5        8.14        1.19     22.98 o 
   5   8   5        4.95        0.26     36.09 o 
  -3   9   5      117.76      131.44     22.55 o 
  -2   9   5       36.58       60.33     19.47 o 
  -1   9   5      249.83      288.36     14.56 o 
   0   9   5      132.84      178.54     12.14 o 
   1   9   5       14.15       21.80      6.80 o 
   2   9   5        1.61        1.19     18.69 o 
   3   9   5      134.15      124.62     18.39 o 
   4   9   5      262.20      363.17     27.76 o 
   5   9   5       18.34       34.20     26.83 o 
  -2  10   5       27.88        0.76     22.73 o 
  -1  10   5       92.01      138.66     13.00 o 
   0  10   5      128.28      121.94     11.92 o 
   1  10   5      137.69      162.14     11.44 o 
   2  10   5       47.87       52.11     10.62 o 
   3  10   5      124.70       52.68     28.84 o 
   4  10   5       31.27       36.70     21.05 o 
  -1  11   5       41.75       10.03     19.10 o 
   0  11   5      178.89      220.94     15.53 o 
   1  11   5       72.33       43.35      8.51 o 
   2  11   5       98.43       89.09     12.96 o 
   3  11   5       76.54       54.15     29.04 o 
   1  12   5       23.84       45.16     18.42 o 
  -1 -11   6       33.80       44.45     11.29 o 
   0 -11   6      153.36      125.46     15.64 o 
   1 -11   6       39.16       39.82     13.27 o 
  -3 -10   6       39.82       84.89     44.19 o 
  -2 -10   6        5.39       15.13     11.76 o 
  -1 -10   6       24.87       20.90      9.07 o 
   0 -10   6      183.67      171.18     16.07 o 
   1 -10   6      142.71      109.68     17.78 o 
   2 -10   6      100.69      151.50     23.77 o 
  -3  -9   6      103.16      113.90     39.84 o 
  -2  -9   6       85.17       97.37     23.46 o 
  -1  -9   6       21.14       15.38      7.47 o 
   0  -9   6      110.20      105.67     10.54 o 
   1  -9   6      115.67      148.49     12.68 o 
   2  -9   6       30.25       34.19     14.71 o 
   3  -9   6       70.89      103.74     18.86 o 
  -4  -8   6      142.56       64.53     40.16 o 
  -3  -8   6      174.29      109.97     36.53 o 
  -2  -8   6       20.85      120.21     20.62 o 
  -1  -8   6      172.01      189.59     15.81 o 
   0  -8   6        8.54        5.09      5.18 o 
   1  -8   6        1.03        2.82      5.35 o 
   2  -8   6      145.93      171.88     15.51 o 
   3  -8   6       81.41       44.49     16.73 o 
   4  -8   6        6.18        1.86     12.48 o 
  -4  -7   6       99.78      238.09     45.75 o 
  -3  -7   6      183.91      226.24     21.92 o 
  -2  -7   6       50.04        1.11     17.50 o 
  -1  -7   6       22.92       21.77      9.25 o 
   0  -7   6      210.31      194.65     11.17 o 
   1  -7   6        0.85        1.17      4.59 o 
   2  -7   6        0.51        0.90      5.06 o 
   3  -7   6      193.28      233.88     24.12 o 
   4  -7   6       35.44        1.28     15.15 o 
  -5  -6   6       29.34       37.63     19.60 o 
  -4  -6   6       47.96       17.95     38.54 o 
  -3  -6   6       36.30        2.69     17.71 o 
  -2  -6   6       62.73       38.21     11.92 o 
  -1  -6   6      197.73      186.34     19.40 o 
   0  -6   6      173.22      141.02      9.49 o 
   1  -6   6        6.43        1.63      4.21 o 
   2  -6   6      437.34      452.40     18.30 o 
   3  -6   6       32.47       35.33      8.27 o 
   4  -6   6       36.45       27.36     12.54 o 
  -5  -5   6       32.36       36.07     18.26 o 
  -4  -5   6       10.42       86.91     49.76 o 
  -3  -5   6      269.32      486.85     27.78 o 
  -2  -5   6      241.23      252.37     11.68 o 
  -1  -5   6     1405.77     1510.84     27.87 o 
   0  -5   6      518.46      525.59     16.61 o 
   1  -5   6      348.96      376.39     11.46 o 
   2  -5   6        1.61        0.29      3.58 o 
   3  -5   6      338.50      327.10     11.43 o 
   4  -5   6       13.71        0.54     20.34 o 
   5  -5   6      123.68      184.16     34.36 o 
  -5  -4   6       25.71       28.72     16.16 o 
  -4  -4   6      597.64      574.44     40.77 o 
  -3  -4   6      211.50      134.13     24.96 o 
  -2  -4   6       85.46       71.17      8.49 o 
  -1  -4   6     1211.85     1199.13     27.31 o 
   0  -4   6      691.54      694.56     17.08 o 
   1  -4   6      230.38      204.86      8.66 o 
   2  -4   6      930.43      938.68     15.68 o 
   3  -4   6      253.21      274.36      9.90 o 
   4  -4   6      282.97      318.26     12.19 o 
   5  -4   6      101.88       58.19     25.55 o 
   6  -4   6       49.55      113.26     54.52 o 
  -5  -3   6       90.56       91.55     15.05 o 
  -4  -3   6      268.84      267.99     13.58 o 
  -3  -3   6     1081.20     1138.11     34.02 o 
  -2  -3   6       22.58        2.33     16.90 o 
  -1  -3   6        3.51        1.17      6.21 o 
   0  -3   6      735.17      734.46     17.00 o 
   1  -3   6       69.61       68.96      3.97 o 
   2  -3   6      490.45      488.90      9.50 o 
   3  -3   6       37.21       38.32      4.27 o 
   4  -3   6      349.85      378.77     11.88 o 
   5  -3   6      534.75      591.26     39.80 o 
   6  -3   6       16.36       28.84     24.60 o 
  -5  -2   6       56.99       61.56     11.09 o 
  -4  -2   6      222.74      203.59     14.47 o 
  -3  -2   6       63.07       63.07      8.49 o 
  -2  -2   6      178.94      126.46     14.12 o 
  -1  -2   6      458.33      449.87     19.48 o 
   0  -2   6      117.32      209.34     18.31 o 
   1  -2   6     1032.11      969.68     11.38 o 
   2  -2   6      180.32      195.84      6.86 o 
   3  -2   6       49.25       47.19      4.23 o 
   4  -2   6       51.90       55.48      5.45 o 
   5  -2   6       54.82       82.20     21.45 o 
   6  -2   6      163.19       78.05     41.50 o 
  -5  -1   6       36.20       29.05     11.37 o 
  -4  -1   6      143.43      129.07     14.10 o 
  -3  -1   6       13.32        4.75      5.19 o 
  -2  -1   6      333.94      208.77     25.37 o 
  -1  -1   6        9.05       14.45      9.10 o 
   0  -1   6        2.20        0.46      8.22 o 
   1  -1   6       17.19       45.16     13.13 o 
   2  -1   6      487.33      484.78      8.65 o 
   3  -1   6       32.62       30.02      3.21 o 
   4  -1   6       30.02       36.13      6.50 o 
   5  -1   6       79.20      107.24     10.79 o 
   6  -1   6       33.57      117.78     39.14 o 
  -5   0   6       76.07       77.67     15.13 o 
  -4   0   6       71.96       56.72      9.58 o 
  -3   0   6       35.24       60.65      7.83 o 
  -2   0   6      133.83      148.36     10.78 o 
  -1   0   6      869.58      894.62     16.63 o 
   0   0   6        3.17       12.83      6.19 o 
   1   0   6      159.52       92.63     13.58 o 
   2   0   6      765.16      681.15      8.57 o 
   3   0   6       11.89       16.92      3.29 o 
   4   0   6      119.35      110.58     12.05 o 
   5   0   6       96.09      113.52     13.04 o 
   6   0   6       26.15        3.36     36.57 o 
  -5   1   6      106.37      138.90     17.41 o 
  -4   1   6       75.07       67.16     10.45 o 
  -3   1   6       74.19       62.95      8.17 o 
  -2   1   6      563.90      557.95     15.18 o 
  -1   1   6      804.89      728.23     15.91 o 
   0   1   6      446.33      466.64      9.16 o 
   1   1   6      719.57      537.94     15.47 o 
   2   1   6      681.03      721.29     17.09 o 
   3   1   6      905.93      914.86     16.36 o 
   4   1   6      102.69       95.19     11.44 o 
   5   1   6       27.97       31.59      8.87 o 
   6   1   6       28.55       31.32     36.11 o 
  -5   2   6       69.46        1.35     29.56 o 
  -4   2   6       50.48       52.12      9.98 o 
  -3   2   6       89.41      101.81     10.01 o 
  -2   2   6      950.82      976.08     17.81 o 
  -1   2   6      973.92      922.74     14.21 o 
   0   2   6      849.35      808.22     14.17 o 
   1   2   6     1962.58     1604.70     18.19 o 
   2   2   6      249.76      199.83      5.41 o 
   3   2   6      198.41      235.18      8.65 o 
   4   2   6      457.36      466.95     21.10 o 
   5   2   6       97.44      108.60     14.03 o 
   6   2   6       49.51       46.82     17.33 o 
  -5   3   6      100.74       76.50     23.37 o 
  -4   3   6      226.14      187.69     16.06 o 
  -3   3   6      362.53      384.24     14.47 o 
  -2   3   6      652.75      665.17     15.36 o 
  -1   3   6      232.46      216.54      7.67 o 
   0   3   6       37.88       25.33     14.05 o 
   1   3   6       16.11        8.38      6.21 o 
   2   3   6      382.31      457.99     12.93 o 
   3   3   6       50.28       63.79      8.32 o 
   4   3   6      558.52      564.64     20.29 o 
   5   3   6      215.93      226.80     17.98 o 
   6   3   6       85.41      118.27     25.44 o 
  -5   4   6      231.31      255.85     26.69 o 
  -4   4   6        7.75        0.80     18.26 o 
  -3   4   6       12.12       10.84      5.45 o 
  -2   4   6      673.53      664.64     16.63 o 
  -1   4   6      159.65      130.12      7.54 o 
   0   4   6       10.45        9.08      3.49 o 
   1   4   6      546.02      584.33     23.01 o 
   2   4   6       43.14       44.84     12.18 o 
   3   4   6       31.02       44.48     13.92 o 
   4   4   6      374.58      447.91     18.57 o 
   5   4   6      165.04      196.85     17.67 o 
   6   4   6      119.17      136.58     26.62 o 
  -4   5   6       81.79      131.03     26.85 o 
  -3   5   6        1.44        0.96      5.07 o 
  -2   5   6      482.30      534.07     18.80 o 
  -1   5   6       26.10       22.36      4.84 o 
   0   5   6      439.46      479.12     12.72 o 
   1   5   6      243.97      122.80     18.94 o 
   2   5   6      220.43      170.57      9.58 o 
   3   5   6      411.55      352.53     22.36 o 
   4   5   6       80.97       78.83     11.98 o 
   5   5   6      122.90      126.97     13.63 o 
   6   5   6        9.03        7.66     14.55 o 
  -4   6   6        2.76        0.93     19.32 o 
  -3   6   6       63.01       39.29      9.22 o 
  -2   6   6      443.84      434.30     18.10 o 
  -1   6   6      169.71      190.22     10.29 o 
   0   6   6      393.14      403.95     12.39 o 
   1   6   6     1135.30     1264.29     25.13 o 
   2   6   6       16.30       13.96      7.00 o 
   3   6   6       76.95       64.18     12.78 o 
   4   6   6      200.47      152.10     24.78 o 
   5   6   6        0.76        2.46      6.76 o 
   6   6   6       71.16       51.28     14.87 o 
  -4   7   6       18.17       36.51     16.74 o 
  -3   7   6      197.27      234.76     25.92 o 
  -2   7   6       77.71       80.24     10.34 o 
  -1   7   6      335.65      324.66     13.12 o 
   0   7   6       59.16       60.38      6.80 o 
   1   7   6      232.69      251.02     12.23 o 
   2   7   6      360.00      517.66     17.58 o 
   3   7   6       80.00       95.54     12.35 o 
   4   7   6       48.64       70.37     22.25 o 
   5   7   6        0.32        3.38     11.57 o 
   6   7   6       19.14       23.08     13.04 o 
  -3   8   6      199.96       99.63     24.51 o 
  -2   8   6      265.90      289.91     17.66 o 
  -1   8   6       49.48       56.68      8.18 o 
   0   8   6       24.62       35.18      6.65 o 
   1   8   6       10.27        8.66      5.34 o 
   2   8   6       10.83       23.10     12.69 o 
   3   8   6      325.93      336.76     27.49 o 
   4   8   6      135.19      191.69     24.28 o 
   5   8   6       21.73       18.64     34.04 o 
  -2   9   6      115.10      112.25     21.01 o 
  -1   9   6       38.94       38.67      8.00 o 
   0   9   6      181.50      205.82     12.83 o 
   1   9   6        2.72        1.47      4.98 o 
   2   9   6       21.21       51.49     17.92 o 
   3   9   6      188.69      248.45     31.12 o 
   4   9   6      154.27      188.86     36.14 o 
   5   9   6        5.03        2.57     34.55 o 
  -2  10   6       34.03       39.63     27.72 o 
  -1  10   6      124.37      152.37     14.00 o 
   0  10   6       61.75       75.35     10.12 o 
   1  10   6       98.93      110.39     11.69 o 
   2  10   6       32.62       13.65     23.03 o 
   3  10   6       52.56       16.90     28.81 o 
   4  10   6       80.08       96.01     28.77 o 
   0  11   6      107.74      106.64     12.13 o 
   1  11   6       27.44       44.75      9.66 o 
   2  11   6       44.01       77.54     15.13 o 
   3  11   6       62.57        4.05     29.01 o 
  -2 -10   7        0.26        3.71     12.62 o 
  -1 -10   7        3.56        3.97      7.68 o 
   0 -10   7       60.38       64.94     11.08 o 
   1 -10   7       43.44       44.07     11.17 o 
   2 -10   7        5.27        1.10     22.35 o 
  -3  -9   7       49.72        0.97     34.04 o 
  -2  -9   7        0.60       84.69     23.44 o 
  -1  -9   7        6.78        2.33      9.92 o 
   0  -9   7      203.88      186.36     13.71 o 
   1  -9   7       52.58       45.88      9.92 o 
   2  -9   7       65.62       87.05     15.45 o 
   3  -9   7       12.99       29.64     21.16 o 
  -4  -8   7       23.62        2.50     37.79 o 
  -3  -8   7       69.97       98.10     31.40 o 
  -2  -8   7       42.69       81.44     18.92 o 
  -1  -8   7       30.70       38.60     12.83 o 
   0  -8   7       82.16       53.48      8.95 o 
   1  -8   7      246.19      254.46     14.47 o 
   2  -8   7       49.36       54.90     11.09 o 
   3  -8   7      130.85      144.65     18.72 o 
   4  -8   7        1.02       11.86     14.41 o 
  -4  -7   7       77.97        7.51     41.11 o 
  -3  -7   7      325.87      314.38     27.12 o 
  -2  -7   7       85.58       49.03     17.57 o 
  -1  -7   7       39.44       31.17     10.95 o 
   0  -7   7      103.72      118.91     10.53 o 
   1  -7   7      151.59      166.70     12.16 o 
   2  -7   7       59.41       60.33      8.72 o 
   3  -7   7       71.46      160.75     23.18 o 
   4  -7   7        9.05        1.69     17.17 o 
  -4  -6   7      191.12        9.19     51.63 o 
  -3  -6   7      377.55      409.80     33.89 o 
  -2  -6   7      601.77      526.02     24.55 o 
  -1  -6   7      399.18      419.38     18.46 o 
   0  -6   7      129.61      132.46     10.30 o 
   1  -6   7      308.58      238.14     12.68 o 
   2  -6   7      256.07      276.26     14.93 o 
   3  -6   7       75.69       72.96     12.05 o 
   4  -6   7        2.12        1.43     23.14 o 
  -5  -5   7       29.46       32.82     19.99 o 
  -4  -5   7        0.52        1.28     35.89 o 
  -3  -5   7       76.18      265.53     28.37 o 
  -2  -5   7       59.63       64.63     14.01 o 
  -1  -5   7      550.69      530.50     20.37 o 
   0  -5   7      230.89      211.65     13.48 o 
   1  -5   7      157.55      157.67     10.89 o 
   2  -5   7       29.73       24.22      5.70 o 
   3  -5   7      563.24      560.50     17.42 o 
   4  -5   7      276.42      379.14     30.36 o 
  -5  -4   7       23.65       24.20     20.10 o 
  -4  -4   7      137.32      159.39     25.80 o 
  -3  -4   7        9.63        2.35     18.65 o 
  -2  -4   7      126.81       93.06      9.90 o 
  -1  -4   7      126.72      117.31     14.84 o 
   0  -4   7      496.91      541.10     21.28 o 
   1  -4   7        3.41        1.19      4.22 o 
   2  -4   7      558.95      590.88     15.06 o 
   3  -4   7      456.83      485.92     15.44 o 
   4  -4   7      265.31      301.61     16.53 o 
   5  -4   7      472.61      470.48     35.93 o 
  -5  -3   7        6.32       19.35     18.48 o 
  -4  -3   7       69.91      104.62     14.68 o 
  -3  -3   7        1.87        1.11     18.92 o 
  -2  -3   7      150.18       87.95     16.27 o 
  -1  -3   7       99.09      168.13     14.26 o 
   0  -3   7      662.16      598.59     20.95 o 
   1  -3   7     1272.46     1312.15     21.17 o 
   2  -3   7      386.01      446.77     12.32 o 
   3  -3   7        4.71        6.11      3.04 o 
   4  -3   7       91.48       91.92      8.15 o 
   5  -3   7       37.71       31.12     21.01 o 
   6  -3   7       58.49       90.66     38.45 o 
  -5  -2   7       44.47       44.62     12.48 o 
  -4  -2   7      169.24      201.32     18.57 o 
  -3  -2   7      218.02      209.37     14.14 o 
  -2  -2   7       75.20       65.45     24.81 o 
  -1  -2   7      912.65      645.89     22.76 o 
   0  -2   7      219.86      228.82     15.35 o 
   1  -2   7       33.79       40.61      5.27 o 
   2  -2   7     1010.17     1053.72     15.11 o 
   3  -2   7      135.11      130.15      7.14 o 
   4  -2   7       93.53      113.82      8.36 o 
   5  -2   7       59.74      136.45     28.14 o 
   6  -2   7       53.61       88.02     39.25 o 
  -5  -1   7       65.82       57.23     13.80 o 
  -4  -1   7      366.44      340.48     17.84 o 
  -3  -1   7      320.05      273.59     16.03 o 
  -2  -1   7      437.99      420.23     25.68 o 
  -1  -1   7       71.20       75.94      7.37 o 
   0  -1   7       24.79       32.67     10.19 o 
   1  -1   7       58.14       98.47     13.10 o 
   2  -1   7       55.28       54.15      4.05 o 
   3  -1   7        2.69        0.93      3.09 o 
   4  -1   7       42.54       54.78      8.65 o 
   5  -1   7       72.27       50.14     13.78 o 
   6  -1   7       84.13       97.54     43.15 o 
  -5   0   7      120.67      135.57     18.81 o 
  -4   0   7      249.28      216.20     15.26 o 
  -3   0   7       97.35       83.66     10.25 o 
  -2   0   7      499.61      511.48     19.07 o 
  -1   0   7      307.99      550.85     14.08 o 
   0   0   7        8.21        5.16      5.23 o 
   1   0   7      101.97      131.37     13.37 o 
   2   0   7      432.35      405.28     13.61 o 
   3   0   7        2.84        1.25      3.21 o 
   4   0   7       18.62       11.34      5.47 o 
   5   0   7      214.47      245.73     17.57 o 
   6   0   7       28.63       65.58     39.27 o 
  -5   1   7       11.83       10.25     10.71 o 
  -4   1   7       68.77       84.04     11.31 o 
  -3   1   7       65.50       68.02      8.94 o 
  -2   1   7      185.66      201.27     11.35 o 
  -1   1   7     1348.82     1382.65     22.66 o 
   0   1   7      231.98      222.90     11.09 o 
   1   1   7      165.33      160.17     10.28 o 
   2   1   7     1584.51     1609.68     27.28 o 
   3   1   7      130.09      145.77      7.71 o 
   4   1   7      206.05      255.60     14.35 o 
   5   1   7       88.43       96.70     12.68 o 
   6   1   7       85.36       24.03     40.62 o 
  -5   2   7       31.84       69.21     29.94 o 
  -4   2   7       63.89       49.33      9.83 o 
  -3   2   7      126.51      121.66     11.08 o 
  -2   2   7      242.09      245.47     12.36 o 
  -1   2   7      170.58      172.94     10.38 o 
   0   2   7       75.33       56.47     13.00 o 
   1   2   7     1176.32     1098.31     18.12 o 
   2   2   7      442.41      542.45     17.05 o 
   3   2   7     1147.22     1130.81     18.92 o 
   4   2   7      166.51      162.14     12.37 o 
   5   2   7      163.65      170.58     13.82 o 
   6   2   7        1.65        1.10     12.01 o 
  -5   3   7      140.18       53.65     26.47 o 
  -4   3   7       43.59       40.86     11.37 o 
  -3   3   7       22.74       19.54      7.22 o 
  -2   3   7     1053.19     1078.30     21.39 o 
  -1   3   7      283.83      245.30      8.64 o 
   0   3   7       32.24       51.96     15.60 o 
   1   3   7       83.36       85.81      6.38 o 
   2   3   7      503.66      576.20     15.38 o 
   3   3   7      174.81      204.28     14.30 o 
   4   3   7      420.07      443.57     18.59 o 
   5   3   7      104.06       94.66     11.34 o 
   6   3   7       15.63        1.69     13.92 o 
  -4   4   7       31.61       57.59     19.45 o 
  -3   4   7       14.58       26.48      7.14 o 
  -2   4   7        6.50        4.40      4.19 o 
  -1   4   7      354.84      389.65     11.08 o 
   0   4   7      130.54      111.19     13.63 o 
   1   4   7      212.90      128.62     20.78 o 
   2   4   7      485.75      424.57     20.45 o 
   3   4   7        1.91        0.92     12.31 o 
   4   4   7      509.00      537.04     21.55 o 
   5   4   7       30.07       38.98      9.12 o 
   6   4   7        7.25        9.53     10.53 o 
  -4   5   7       73.81        1.31     21.72 o 
  -3   5   7       60.70       66.92      8.65 o 
  -2   5   7       72.73      105.17      9.24 o 
  -1   5   7       16.86       16.87      4.57 o 
   0   5   7      182.67      171.54     10.04 o 
   1   5   7      276.35      214.09     23.98 o 
   2   5   7      402.98      323.95     17.57 o 
   3   5   7       81.27       92.72     15.48 o 
   4   5   7        1.68        5.44     10.64 o 
   5   5   7      196.24      239.06     16.83 o 
   6   5   7       77.24      137.05     20.92 o 
  -4   6   7       14.44        1.56     23.57 o 
  -3   6   7      110.68      152.92     13.42 o 
  -2   6   7      260.14      272.71     16.03 o 
  -1   6   7       62.75       50.27      6.93 o 
   0   6   7      223.57      262.85     11.21 o 
   1   6   7      385.38      454.97     18.90 o 
   2   6   7      142.09      112.81     11.89 o 
   3   6   7      414.96      502.10     22.06 o 
   4   6   7       48.09        0.88     26.99 o 
   5   6   7       36.65       62.93     10.89 o 
   6   6   7       31.49       19.90     13.02 o 
  -3   7   7      100.67      105.96     25.26 o 
  -2   7   7      129.59      134.94     13.93 o 
  -1   7   7       18.71        8.34      5.06 o 
   0   7   7       45.70       46.39      6.58 o 
   1   7   7      166.18      173.94     12.61 o 
   2   7   7      130.58      237.76     15.15 o 
   3   7   7      330.00      411.95     23.02 o 
   4   7   7       72.63       53.71     17.55 o 
   5   7   7        4.53       11.31     11.18 o 
  -3   8   7      100.50      156.37     19.66 o 
  -2   8   7       93.59       87.17     15.59 o 
  -1   8   7       42.97       41.32      7.88 o 
   0   8   7       39.24       40.28      7.04 o 
   1   8   7      286.47      288.24     12.85 o 
   2   8   7      125.30      208.03     24.53 o 
   3   8   7      206.31      233.96     28.22 o 
   4   8   7      136.82      181.58     30.54 o 
   5   8   7       31.67        2.28     39.98 o 
  -2   9   7       73.48       76.97     21.22 o 
  -1   9   7       36.49       48.19      8.63 o 
   0   9   7      130.81      121.66     10.83 o 
   1   9   7       46.95       44.45      6.72 o 
   2   9   7      138.13      116.57     25.30 o 
   3   9   7      175.19      200.27     28.33 o 
   4   9   7       79.42       71.36     30.45 o 
   5   9   7        0.40        1.77     32.39 o 
  -1  10   7       33.43       38.68      8.87 o 
   0  10   7       52.66       39.95      8.65 o 
   1  10   7       36.88       54.75      9.65 o 
   2  10   7        7.36       30.10     23.39 o 
   3  10   7       66.37       16.60     37.75 o 
   4  10   7       40.63        0.77     31.42 o 
   0  11   7       19.48       17.24      8.15 o 
   1  11   7        3.64        6.11      8.06 o 
   2  11   7        0.36        3.89      9.74 o 
   3  11   7       23.57       72.69     37.29 o 
  -1 -10   8       36.18       44.56     10.33 o 
   0 -10   8        6.38        3.91      6.87 o 
   1 -10   8       65.57       95.93     14.18 o 
  -2  -9   8        1.04        2.99     19.61 o 
  -1  -9   8        0.29        0.54      7.18 o 
   0  -9   8      229.60      232.44     14.72 o 
   1  -9   8       26.72       19.57      7.76 o 
   2  -9   8        3.50        1.34     18.80 o 
  -3  -8   8       39.77       77.84     35.60 o 
  -2  -8   8        0.41        4.43     18.86 o 
  -1  -8   8        1.39        5.57     11.64 o 
   0  -8   8      239.11      211.87     13.07 o 
   1  -8   8      243.31      227.37     14.04 o 
   2  -8   8      160.78      167.55     14.85 o 
   3  -8   8        2.95       89.20     25.23 o 
  -4  -7   8       28.91        2.99     40.91 o 
  -3  -7   8      429.84      347.30     30.84 o 
  -2  -7   8      240.78      235.74     22.49 o 
  -1  -7   8       18.58        1.80     15.53 o 
   0  -7   8       48.08       63.63      9.06 o 
   1  -7   8      471.36      474.82     17.11 o 
   2  -7   8        2.94        4.40      6.21 o 
   3  -7   8      252.64      280.01     34.38 o 
   4  -7   8        3.37        0.31     16.03 o 
  -4  -6   8      104.17      115.60     45.74 o 
  -3  -6   8       73.96      132.50     23.40 o 
  -2  -6   8      692.11      572.08     26.60 o 
  -1  -6   8      369.02      447.54     20.49 o 
   0  -6   8      128.33       95.00     11.31 o 
   1  -6   8        9.39        4.65      6.29 o 
   2  -6   8      481.14      543.18     20.17 o 
   3  -6   8      103.02      119.51     23.22 o 
   4  -6   8       43.68        0.77     23.62 o 
  -4  -5   8       78.48       57.85     40.91 o 
  -3  -5   8      486.40      677.18     36.40 o 
  -2  -5   8       43.65      198.86     21.07 o 
  -1  -5   8      103.58      147.94     17.05 o 
   0  -5   8      261.98      226.02     13.91 o 
   1  -5   8       46.75       23.81      6.91 o 
   2  -5   8       11.41       17.13      5.40 o 
   3  -5   8      617.87      620.06     27.41 o 
   4  -5   8      342.99      463.28     32.34 o 
   5  -5   8       29.81       47.49     30.54 o 
  -4  -4   8       11.37        7.37     14.90 o 
  -3  -4   8       19.35        0.93     26.07 o 
  -2  -4   8      174.94      343.72     17.80 o 
  -1  -4   8       48.99       86.84     12.52 o 
   0  -4   8       99.65      230.38     18.73 o 
   1  -4   8      210.01      238.46     10.49 o 
   2  -4   8       39.15       34.16      5.48 o 
   3  -4   8      181.69      183.64     13.65 o 
   4  -4   8       47.17       34.92     16.10 o 
   5  -4   8      109.27       85.19     26.56 o 
  -5  -3   8        0.46        0.18     15.31 o 
  -4  -3   8        4.85        8.21     11.85 o 
  -3  -3   8        2.68        0.01     18.98 o 
  -2  -3   8       54.47       51.84     15.34 o 
  -1  -3   8      196.59      182.48     12.93 o 
   0  -3   8      647.68      639.16     19.83 o 
   1  -3   8       48.24       50.51      5.95 o 
   2  -3   8      778.89      775.07     18.19 o 
   3  -3   8        7.33        8.05      5.40 o 
   4  -3   8       14.34        9.95      6.17 o 
   5  -3   8       60.73        0.14     27.13 o 
  -5  -2   8       69.03       81.50     23.11 o 
  -4  -2   8      127.23      148.43     22.32 o 
  -3  -2   8       24.95        0.07     22.65 o 
  -2  -2   8        4.75        5.40     23.91 o 
  -1  -2   8      262.61      199.54     15.00 o 
   0  -2   8      337.04      452.72     15.07 o 
   1  -2   8      155.07      145.43     12.01 o 
   2  -2   8       89.44       83.92     11.71 o 
   3  -2   8      265.49      257.23     14.00 o 
   4  -2   8       20.28       17.70      6.71 o 
   5  -2   8       36.61       71.40     35.42 o 
   6  -2   8      162.98      296.57     34.91 o 
  -5  -1   8       49.84       70.37     21.48 o 
  -4  -1   8      334.32      332.79     23.63 o 
  -3  -1   8      345.68      360.88     24.49 o 
  -2  -1   8       55.40      187.16     28.89 o 
  -1  -1   8      518.24      463.18     17.68 o 
   0  -1   8      392.07      360.45     13.21 o 
   1  -1   8      197.61      324.70     18.64 o 
   2  -1   8      271.51      265.34     10.84 o 
   3  -1   8       47.80       39.14      5.74 o 
   4  -1   8        7.26        2.11      4.93 o 
   5  -1   8      106.89      117.52     15.30 o 
   6  -1   8       13.27        8.74     34.15 o 
  -5   0   8       37.09       31.92     12.65 o 
  -4   0   8      242.71      272.08     17.41 o 
  -3   0   8      404.89      446.39     18.23 o 
  -2   0   8      472.85      588.56     26.01 o 
  -1   0   8      579.36      864.23     20.75 o 
   0   0   8      300.72      320.71     11.65 o 
   1   0   8      235.65       65.74     11.31 o 
   2   0   8      164.20      204.53     10.11 o 
   3   0   8       70.80       70.63      7.16 o 
   4   0   8       29.42       35.59      7.83 o 
   5   0   8      146.68      166.78     14.20 o 
   6   0   8       32.96       12.64     29.34 o 
  -5   1   8       27.56       17.60     11.48 o 
  -4   1   8      280.91      251.57     17.28 o 
  -3   1   8       92.38      122.46     11.97 o 
  -2   1   8      266.42      292.79     15.38 o 
  -1   1   8      189.55      356.75     17.45 o 
   0   1   8       32.21       75.56     11.35 o 
   1   1   8       20.39        4.92      7.83 o 
   2   1   8      995.47     1124.47     23.87 o 
   3   1   8       62.59       69.99      7.35 o 
   4   1   8       45.57       58.82      9.22 o 
   5   1   8      144.38      152.56     14.79 o 
   6   1   8      182.12       13.66     36.25 o 
  -4   2   8       16.27       32.22     10.78 o 
  -3   2   8      238.18      205.73     14.33 o 
  -2   2   8      189.43      173.02     11.84 o 
  -1   2   8      156.79      166.37     12.35 o 
   0   2   8       60.25       61.27     12.79 o 
   1   2   8      204.15      482.62     21.01 o 
   2   2   8      383.24      423.47     15.97 o 
   3   2   8      353.52      348.29     15.80 o 
   4   2   8      215.11      258.93     15.13 o 
   5   2   8      188.89      214.74     16.73 o 
   6   2   8       50.61       54.02     13.48 o 
  -4   3   8        5.56        8.34      8.64 o 
  -3   3   8      200.99      220.74     14.90 o 
  -2   3   8       10.39        6.23      5.32 o 
  -1   3   8      585.18      596.40     13.33 o 
   0   3   8      123.73      137.17     14.85 o 
   1   3   8      251.41      189.44     13.21 o 
   2   3   8     1102.49     1119.83     22.14 o 
   3   3   8      671.13      836.04     31.21 o 
   4   3   8       16.15       31.78      7.92 o 
   5   3   8       45.39       35.85      9.48 o 
   6   3   8        0.78       12.44     11.81 o 
  -4   4   8       29.19        0.24     25.80 o 
  -3   4   8        3.58        4.13      5.60 o 
  -2   4   8      115.97      124.79      9.63 o 
  -1   4   8        0.78        0.09      2.84 o 
   0   4   8      378.98      273.76     16.29 o 
   1   4   8      147.55      186.21     13.97 o 
   2   4   8       41.54       38.07      9.08 o 
   3   4   8       27.94        0.12     18.57 o 
   4   4   8      657.93      746.85     27.42 o 
   5   4   8        2.81        2.25      6.97 o 
   6   4   8        1.45        0.17     10.03 o 
  -4   5   8      106.30      110.86     24.33 o 
  -3   5   8      153.82      146.41     13.69 o 
  -2   5   8      121.36      163.95     11.52 o 
  -1   5   8     1056.88     1131.11     19.64 o 
   0   5   8       13.39        6.07      5.44 o 
   1   5   8      191.45      227.33     20.63 o 
   2   5   8        2.04       10.38     11.85 o 
   3   5   8      226.21      191.57     20.76 o 
   4   5   8        0.53        6.02     19.05 o 
   5   5   8      235.62      256.77     18.63 o 
   6   5   8        7.81        7.77     11.26 o 
  -3   6   8       98.38       67.48     16.61 o 
  -2   6   8      404.83      462.39     17.40 o 
  -1   6   8        4.21        7.76      4.80 o 
   0   6   8      126.81      136.21      9.73 o 
   1   6   8       94.22       13.84     19.78 o 
   2   6   8        1.36       32.47     10.96 o 
   3   6   8       79.05      115.89     16.37 o 
   4   6   8       43.84        0.93     32.38 o 
   5   6   8      124.28      147.29     18.88 o 
   6   6   8       64.38       63.88     17.05 o 
  -3   7   8       30.19      132.87     24.72 o 
  -2   7   8       51.08       71.10      9.22 o 
  -1   7   8      123.00      123.86     10.62 o 
   0   7   8       52.35       55.38      8.10 o 
   1   7   8      122.84      136.60     14.97 o 
   2   7   8      160.00      226.14     16.25 o 
   3   7   8       15.44        0.56     13.71 o 
   4   7   8      234.92      285.96     29.65 o 
   5   7   8       19.49       34.92     15.05 o 
  -2   8   8       28.36       38.37     10.64 o 
  -1   8   8       11.00        9.28      5.74 o 
   0   8   8      102.30       93.63     10.30 o 
   1   8   8      498.23      561.39     23.06 o 
   2   8   8      145.11       69.49     23.70 o 
   3   8   8      119.69      152.69     23.57 o 
   4   8   8       69.49        0.13     29.51 o 
   5   8   8       12.19        2.37     32.26 o 
  -2   9   8       90.69        2.10     23.78 o 
  -1   9   8       12.54        8.84      6.21 o 
   0   9   8       50.20       55.21     11.21 o 
   1   9   8      137.54      164.42     15.43 o 
   2   9   8      144.16      134.02     27.32 o 
   3   9   8       97.05       39.63     30.32 o 
   4   9   8       23.83       12.53     31.88 o 
  -1  10   8        5.04        7.60      9.24 o 
   0  10   8        8.60       10.57      8.06 o 
   1  10   8        5.01        4.80      8.01 o 
   2  10   8       28.10        1.11     20.02 o 
   3  10   8       77.20        2.19     29.64 o 
   1  11   8        6.89       12.43      9.11 o 
   2  11   8        3.18        0.63      9.54 o 
  -2  -9   9       21.70       59.93     23.25 o 
  -1  -9   9       35.03       33.94     10.55 o 
   0  -9   9       91.38       99.21     12.09 o 
   1  -9   9       73.05       51.84      9.69 o 
   2  -9   9       11.70      111.46     24.54 o 
  -3  -8   9       49.20        4.46     21.03 o 
  -2  -8   9       71.01      111.13     21.04 o 
  -1  -8   9        0.82        1.65     10.32 o 
   0  -8   9       91.80       81.04     10.71 o 
   1  -8   9       75.94       86.87     11.13 o 
   2  -8   9       80.86      130.33     18.90 o 
   3  -8   9        5.01        6.82     21.88 o 
  -3  -7   9      242.97      303.63     28.24 o 
  -2  -7   9       67.36       61.15     20.03 o 
  -1  -7   9       33.45        8.17     18.88 o 
   0  -7   9      118.56      112.21     11.77 o 
   1  -7   9      333.63      296.69     17.08 o 
   2  -7   9       25.60       37.71     11.97 o 
   3  -7   9      203.87      226.54     34.00 o 
   4  -7   9       21.31        0.29     21.79 o 
  -4  -6   9       47.33       57.21     23.27 o 
  -3  -6   9        0.37       27.08     20.33 o 
  -2  -6   9       63.71       28.97     16.45 o 
  -1  -6   9       16.91       48.31     16.53 o 
   0  -6   9       74.73       88.60     11.09 o 
   1  -6   9      186.05      184.88     14.33 o 
   2  -6   9      455.75      522.27     27.21 o 
   3  -6   9      420.41      393.69     33.28 o 
   4  -6   9      118.10      166.58     26.27 o 
  -4  -5   9       48.78       76.84     43.05 o 
  -3  -5   9      348.01      307.61     30.16 o 
  -2  -5   9      173.12      226.83     26.26 o 
  -1  -5   9        5.74       38.47     14.08 o 
   0  -5   9      259.34      260.95     15.47 o 
   1  -5   9       25.26       36.11      7.92 o 
   2  -5   9        6.30        3.40      6.28 o 
   3  -5   9      159.88      127.99     15.74 o 
   4  -5   9      233.89      184.58     31.45 o 
   5  -5   9        1.31       83.00     34.07 o 
  -4  -4   9        5.52        0.17     40.86 o 
  -3  -4   9      187.68      191.90     30.22 o 
  -2  -4   9       16.98      100.44     22.27 o 
  -1  -4   9      525.26      451.90     21.54 o 
   0  -4   9       69.09       64.06     16.44 o 
   1  -4   9        1.35        0.92      4.69 o 
   2  -4   9       77.30       69.70      9.82 o 
   3  -4   9       23.55       11.21      6.88 o 
   4  -4   9       16.75       46.59     19.36 o 
   5  -4   9       47.35        2.19     26.27 o 
  -4  -3   9       20.60       22.02     13.97 o 
  -3  -3   9       23.05       39.57     28.83 o 
  -2  -3   9      145.09      203.80     20.59 o 
  -1  -3   9        1.60        1.34      7.56 o 
   0  -3   9      303.96      317.99     17.17 o 
   1  -3   9        1.99        1.36      3.95 o 
   2  -3   9      142.52      154.35     14.48 o 
   3  -3   9      340.63      304.85     16.88 o 
   4  -3   9       58.90       60.82     10.32 o 
   5  -3   9        4.55        2.02     29.23 o 
  -4  -2   9       78.36       96.56     20.28 o 
  -3  -2   9       24.69        1.69     25.27 o 
  -2  -2   9        5.67        6.15     15.39 o 
  -1  -2   9      389.97      248.56     17.01 o 
   0  -2   9      291.31      290.54     15.44 o 
   1  -2   9       41.14       18.55     15.61 o 
   2  -2   9      189.78      177.06     12.48 o 
   3  -2   9        0.61        3.67      5.51 o 
   4  -2   9      147.29      149.53     18.57 o 
   5  -2   9      118.93      207.99     38.49 o 
  -4  -1   9      127.56      134.89     18.04 o 
  -3  -1   9      132.08      173.81     20.49 o 
  -2  -1   9       19.86       96.47     32.67 o 
  -1  -1   9      382.78      496.45     21.80 o 
   0  -1   9      729.54      789.97     21.05 o 
   1  -1   9      351.00      285.70     22.22 o 
   2  -1   9      514.77      525.47     19.85 o 
   3  -1   9      350.90      354.34     16.03 o 
   4  -1   9       29.99       38.60      8.52 o 
   5  -1   9       83.02       87.20     22.74 o 
   6  -1   9       85.29      193.64     66.93 o 
  -4   0   9      234.63      241.46     22.21 o 
  -3   0   9      218.43      269.30     22.48 o 
  -2   0   9       73.15      128.48     21.96 o 
  -1   0   9      255.77      326.31     21.28 o 
   0   0   9      500.93      471.42     17.28 o 
   1   0   9      541.18      330.18     21.60 o 
   2   0   9      229.01      241.43     12.69 o 
   3   0   9      389.11      396.69     13.08 o 
   4   0   9       10.30       12.20      6.70 o 
   5   0   9      129.95      154.38     15.15 o 
   6   0   9       42.90       95.26     32.10 o 
  -4   1   9      268.52      295.69     18.47 o 
  -3   1   9      492.87      496.38     20.06 o 
  -2   1   9      214.35      182.89     12.26 o 
  -1   1   9       37.42       10.80     13.48 o 
   0   1   9        8.77        5.58     17.47 o 
   1   1   9       13.15       52.97     15.93 o 
   2   1   9      653.00      686.69     23.87 o 
   3   1   9       35.39       39.75      6.31 o 
   4   1   9      100.69      113.68     11.51 o 
   5   1   9      147.05      147.90     14.41 o 
   6   1   9      121.76        4.02     32.13 o 
  -4   2   9        1.23        0.09      8.32 o 
  -3   2   9        1.04        2.01      6.17 o 
  -2   2   9      217.98      221.91     13.31 o 
  -1   2   9      319.72      385.37     16.11 o 
   0   2   9        4.27       10.04     12.74 o 
   1   2   9      130.83      168.26     13.97 o 
   2   2   9      385.85      464.36     19.32 o 
   3   2   9       68.35       93.32      9.23 o 
   4   2   9        7.36       16.11      7.12 o 
   5   2   9       22.32       27.49      8.64 o 
   6   2   9       76.94       70.64     16.96 o 
  -4   3   9       24.67       10.37     10.29 o 
  -3   3   9       15.96       26.24      8.64 o 
  -2   3   9       28.82       40.34      8.21 o 
  -1   3   9      256.18      247.44     13.70 o 
   0   3   9       49.11       12.11     14.05 o 
   1   3   9        4.88        4.40     11.64 o 
   2   3   9      252.44      303.42     15.68 o 
   3   3   9      567.86      517.26     36.31 o 
   4   3   9        0.82        0.49      5.77 o 
   5   3   9       85.48      112.20     13.65 o 
   6   3   9        2.27        8.00      8.43 o 
  -4   4   9       82.12      133.75     26.35 o 
  -3   4   9       61.84       83.66     11.68 o 
  -2   4   9      214.67      203.88     12.14 o 
  -1   4   9      168.01      192.37      8.99 o 
   0   4   9      200.24      242.98     16.65 o 
   1   4   9       82.29       65.91     11.84 o 
   2   4   9       12.52       51.92     10.62 o 
   3   4   9       70.53      118.61     22.31 o 
   4   4   9      298.09      375.05     21.39 o 
   5   4   9       25.26       17.53      8.85 o 
   6   4   9        6.24        3.28      8.30 o 
  -3   5   9       57.71       80.11     10.21 o 
  -2   5   9      198.37      217.75     13.29 o 
  -1   5   9      128.00      117.24      7.93 o 
   0   5   9       47.45       57.06     10.46 o 
   1   5   9      123.87      141.04     17.16 o 
   2   5   9      235.84      229.86     14.80 o 
   3   5   9      132.89       73.98     24.41 o 
   4   5   9       17.94        0.83     21.90 o 
   5   5   9      138.07      171.36     16.39 o 
   6   5   9       13.48       14.48      9.25 o 
  -3   6   9       35.81        1.94     22.15 o 
  -2   6   9      103.78      117.82     11.73 o 
  -1   6   9      305.32      391.12     13.04 o 
   0   6   9        0.46        0.45      5.07 o 
   1   6   9      102.30       91.58     22.36 o 
   2   6   9       71.53      110.73     21.75 o 
   3   6   9       42.35      113.69     15.45 o 
   4   6   9      293.28      269.41     33.19 o 
   5   6   9      140.54      180.82     19.07 o 
  -2   7   9       56.71       52.58      9.88 o 
  -1   7   9       38.74       62.72      9.82 o 
   0   7   9      380.94      401.07     17.98 o 
   1   7   9      101.72      148.27     18.17 o 
   2   7   9       86.94      129.32     18.75 o 
   3   7   9       40.79        7.20     18.39 o 
   4   7   9       19.62        0.04     23.54 o 
   5   7   9       30.63        1.53     29.49 o 
  -2   8   9       82.59      101.85     18.81 o 
  -1   8   9       26.00       27.57     11.42 o 
   0   8   9       34.34       27.41      8.06 o 
   1   8   9      372.42      376.43     19.74 o 
   2   8   9       50.25        3.32     21.63 o 
   3   8   9        0.29       37.81     29.17 o 
   4   8   9       72.53        0.35     35.45 o 
   5   8   9       29.46        1.61     33.87 o 
  -1   9   9        7.39        6.51     10.71 o 
   0   9   9        6.25        6.99      6.96 o 
   1   9   9       91.70      105.17     12.93 o 
   2   9   9      127.01       53.40     27.10 o 
   3   9   9       34.92       17.03     31.51 o 
   4   9   9       19.31       19.14     28.80 o 
   0  10   9        7.20        8.68      7.98 o 
   1  10   9       20.86       19.79      9.33 o 
   2  10   9       15.60       31.24     22.14 o 
   3  10   9       57.76       21.38     35.12 o 
  -1  -9  10       35.21       52.11     12.83 o 
   0  -9  10       37.49       28.98      8.42 o 
   1  -9  10      105.92       83.99     14.21 o 
  -2  -8  10      307.86      327.95     34.93 o 
  -1  -8  10       52.38       79.75     14.00 o 
   0  -8  10       20.25       17.84      6.95 o 
   1  -8  10       23.92       26.07     11.71 o 
   2  -8  10       92.89       94.09     24.46 o 
  -3  -7  10       13.90       17.29     19.64 o 
  -2  -7  10        1.43        1.00     23.20 o 
  -1  -7  10       21.23       54.10     15.55 o 
   0  -7  10      104.76      104.19     11.39 o 
   1  -7  10      168.66      139.58     18.86 o 
   2  -7  10       22.79       16.53     12.05 o 
   3  -7  10      261.64      183.40     32.95 o 
  -3  -6  10       38.14       81.43     23.04 o 
  -2  -6  10       10.27       35.37     19.58 o 
  -1  -6  10       47.33      164.53     19.58 o 
   0  -6  10       66.23       52.93     10.24 o 
   1  -6  10      265.64      307.02     27.51 o 
   2  -6  10       79.18       79.42     15.36 o 
   3  -6  10      137.92      193.84     30.16 o 
   4  -6  10      125.12      141.01     29.00 o 
  -3  -5  10       40.37        1.47     23.36 o 
  -2  -5  10      108.10      193.42     21.25 o 
  -1  -5  10       24.48       59.38     13.63 o 
   0  -5  10      133.74       95.27     12.78 o 
   1  -5  10      256.20      249.22     23.08 o 
   2  -5  10      199.10      208.31     19.51 o 
   3  -5  10       12.52        2.99      7.92 o 
   4  -5  10       38.44       85.83     25.80 o 
  -4  -4  10        3.18        0.03     13.78 o 
  -3  -4  10      139.25      196.94     32.95 o 
  -2  -4  10      183.93      366.65     29.56 o 
  -1  -4  10       60.00        0.39     13.69 o 
   0  -4  10       47.87       63.97     18.81 o 
   1  -4  10        5.68        1.56      6.91 o 
   2  -4  10       25.74       17.66      9.75 o 
   3  -4  10      313.73      321.96     18.48 o 
   4  -4  10        3.12        0.12     20.19 o 
   5  -4  10        2.13        5.70     31.95 o 
  -4  -3  10      101.41      108.00     21.88 o 
  -3  -3  10      259.76      331.31     36.84 o 
  -2  -3  10       86.02      133.12     30.18 o 
  -1  -3  10      369.29      370.47     19.85 o 
   0  -3  10      142.08       47.07     17.70 o 
   1  -3  10       35.56       51.06     19.57 o 
   2  -3  10       18.44       15.81      7.76 o 
   3  -3  10       31.57       31.57      8.00 o 
   4  -3  10      119.83      141.72     18.89 o 
   5  -3  10        9.52       12.58     28.77 o 
  -4  -2  10       20.10       18.95     15.25 o 
  -3  -2  10      124.57      189.96     35.46 o 
  -2  -2  10      225.18      292.91     27.20 o 
  -1  -2  10       66.77        1.73     10.30 o 
   0  -2  10      558.40      528.98     33.02 o 
   1  -2  10       52.62        6.31     19.96 o 
   2  -2  10       30.23       39.59      7.97 o 
   3  -2  10      236.97      230.70     15.36 o 
   4  -2  10       48.67       54.33     13.03 o 
   5  -2  10       45.61      107.21     32.50 o 
  -4  -1  10       89.53      112.97     18.33 o 
  -3  -1  10        4.05        0.18     10.79 o 
  -2  -1  10        1.09        1.74     21.01 o 
  -1  -1  10      300.72      266.12     21.04 o 
   0  -1  10      340.44      428.47     28.07 o 
   1  -1  10      200.83      207.73     17.57 o 
   2  -1  10      457.11      518.40     22.26 o 
   3  -1  10       18.92       21.41      6.67 o 
   4  -1  10      197.20      196.35     20.42 o 
   5  -1  10       95.58      120.23     26.15 o 
  -4   0  10      154.10      185.11     21.62 o 
  -3   0  10      302.02      300.68     25.43 o 
  -2   0  10       60.64       34.74     21.47 o 
  -1   0  10        5.70      128.99     19.20 o 
   0   0  10      308.34      320.96     30.95 o 
   1   0  10      360.36      254.71     23.75 o 
   2   0  10      270.50      210.88     27.37 o 
   3   0  10      624.69      618.41     21.09 o 
   4   0  10       43.02       44.15     12.05 o 
   5   0  10      155.55      197.01     16.58 o 
   6   0  10       80.83      134.24     82.68 o 
  -4   1  10       26.51       23.22     12.26 o 
  -3   1  10       42.74       38.97     11.81 o 
  -2   1  10      289.51      274.76     22.40 o 
  -1   1  10       72.95       73.08     13.82 o 
   0   1  10      135.22       68.82     27.76 o 
   1   1  10      273.76      222.73     20.07 o 
   2   1  10      473.21      462.19     22.10 o 
   3   1  10      198.59      239.26     13.36 o 
   4   1  10        0.84        0.63      6.12 o 
   5   1  10       81.42       97.62     12.43 o 
   6   1  10       78.57       92.64     24.15 o 
  -4   2  10       22.79       28.10     11.90 o 
  -3   2  10       26.17       28.56      8.02 o 
  -2   2  10        0.79        0.43      5.68 o 
  -1   2  10      173.60      231.73     16.35 o 
   0   2  10      181.55      275.95     27.20 o 
   1   2  10       14.97      123.29     15.91 o 
   2   2  10      363.81      409.92     18.82 o 
   3   2  10       39.96       22.11      7.54 o 
   4   2  10       65.57       70.80     10.60 o 
   5   2  10       16.74       10.03      8.09 o 
   6   2  10       40.69       32.69     12.72 o 
  -4   3  10      154.21      148.19     24.36 o 
  -3   3  10      110.91      117.91     12.98 o 
  -2   3  10      151.11      171.01     14.13 o 
  -1   3  10      419.88      434.99     20.23 o 
   0   3  10        0.88       16.27     14.52 o 
   1   3  10        1.11        3.79      7.83 o 
   2   3  10       28.22       25.09     11.72 o 
   3   3  10        6.88        8.19     19.53 o 
   4   3  10       15.54       21.43      8.14 o 
   5   3  10      217.42      219.12     17.28 o 
   6   3  10       43.13       52.64     12.90 o 
  -3   4  10      104.04      112.93     15.40 o 
  -2   4  10      121.24      151.93     13.78 o 
  -1   4  10       33.61       44.32      8.89 o 
   0   4  10      216.95      168.48     19.44 o 
   1   4  10       13.27       33.75     20.99 o 
   2   4  10      147.10       79.36     16.07 o 
   3   4  10       38.97       44.41     16.81 o 
   4   4  10       13.85       10.59      9.12 o 
   5   4  10       48.74       60.19     11.72 o 
   6   4  10       17.33       28.80     23.50 o 
  -3   5  10        0.64        3.09      8.44 o 
  -2   5  10       65.30       55.03      8.72 o 
  -1   5  10      226.26      249.76     15.28 o 
   0   5  10       10.57       20.48      8.36 o 
   1   5  10       51.22       23.56     14.01 o 
   2   5  10      443.49      290.11     19.32 o 
   3   5  10      207.25       40.77     24.62 o 
   4   5  10      294.97      322.51     35.14 o 
   5   5  10       48.79       34.95     10.78 o 
  -2   6  10       28.92       39.25      8.87 o 
  -1   6  10      130.18      130.10     16.28 o 
   0   6  10      280.14      337.11     19.18 o 
   1   6  10      140.67      101.58     18.34 o 
   2   6  10       97.04      312.48     24.36 o 
   3   6  10      225.83      120.30     29.49 o 
   4   6  10       50.39       99.34     26.66 o 
   5   6  10       61.83       46.21     13.96 o 
  -2   7  10      100.83      107.77     14.56 o 
  -1   7  10      126.03      153.68     18.10 o 
   0   7  10       54.70       58.87     10.89 o 
   1   7  10      186.69      213.15     21.43 o 
   2   7  10       87.63      100.69     23.50 o 
   3   7  10        0.57        5.96     23.06 o 
   4   7  10      104.43        0.98     30.28 o 
   5   7  10       79.05       89.07     22.99 o 
  -1   8  10       38.59       54.35     13.24 o 
   0   8  10       62.49       68.06     12.26 o 
   1   8  10       50.05       52.03     12.62 o 
   2   8  10       50.51       42.55     21.85 o 
   3   8  10        0.31        9.86     24.87 o 
   4   8  10        5.53       47.95     31.72 o 
   0   9  10        5.21       17.50      9.50 o 
   1   9  10       75.39       87.89     14.92 o 
   2   9  10        6.57        3.60     21.47 o 
   3   9  10        5.30       18.97     27.51 o 
   2  10  10       61.06       61.45     15.11 o 
  -1  -8  11       65.92       59.84     15.11 o 
   0  -8  11       22.81       21.90     10.11 o 
   1  -8  11      111.69      105.45     16.16 o 
  -2  -7  11        0.86       12.30     23.79 o 
  -1  -7  11       37.92       88.18     18.40 o 
   0  -7  11       66.45       81.74     15.11 o 
   1  -7  11       16.38        8.94     10.11 o 
   2  -7  11       19.48       21.93     15.43 o 
   3  -7  11       21.49       27.07     12.51 o 
  -2  -6  11       56.71       44.79     20.02 o 
  -1  -6  11        2.15        2.58     12.99 o 
   0  -6  11       30.00       21.34     12.52 o 
   1  -6  11      277.10      263.12     26.07 o 
   2  -6  11        0.41        0.33      8.09 o 
   3  -6  11        0.83       22.38     26.75 o 
  -3  -5  11       10.89      150.25     30.75 o 
  -2  -5  11       28.59       95.97     20.83 o 
  -1  -5  11       61.54      125.87     16.91 o 
   0  -5  11       71.27        0.09     27.44 o 
   1  -5  11      152.03      167.36     22.48 o 
   2  -5  11      126.29      158.18     19.03 o 
   3  -5  11       83.12       93.67     19.09 o 
   4  -5  11       18.60        6.29     28.52 o 
  -3  -4  11       49.63        0.10     32.84 o 
  -2  -4  11       90.11      118.36     21.59 o 
  -1  -4  11       90.78       17.71     18.09 o 
   0  -4  11        2.18        1.15     17.83 o 
   1  -4  11       59.04       20.90     14.47 o 
   2  -4  11      128.39      139.00     16.36 o 
   3  -4  11       76.40      114.79     13.74 o 
   4  -4  11      138.92      187.49     32.43 o 
  -3  -3  11      250.31      317.96     38.11 o 
  -2  -3  11      289.72      374.71     38.46 o 
  -1  -3  11      102.09      131.70     25.09 o 
   0  -3  11      348.61      309.23     27.96 o 
   1  -3  11       21.13       23.37     24.75 o 
   2  -3  11        7.80       10.83      8.84 o 
   3  -3  11      337.85      317.33     19.28 o 
   4  -3  11       38.34       15.80     15.07 o 
   5  -3  11        1.39       74.52     33.22 o 
  -3  -2  11      153.11      175.86     31.12 o 
  -2  -2  11      213.76      217.44     26.79 o 
  -1  -2  11      406.74      238.18     27.69 o 
   0  -2  11      217.67      282.84     31.55 o 
   1  -2  11       74.79       53.33     21.10 o 
   2  -2  11        3.30        2.67      7.93 o 
   3  -2  11       81.55       75.83     11.63 o 
   4  -2  11      160.12      157.07     21.09 o 
   5  -2  11       29.07        6.20     32.82 o 
  -3  -1  11       74.01      102.18     17.62 o 
  -2  -1  11        4.98       32.38     22.47 o 
  -1  -1  11        8.80        4.30     16.40 o 
   0  -1  11      397.14      255.62     31.50 o 
   1  -1  11       27.47        1.27     15.13 o 
   2  -1  11       55.53       67.23     11.26 o 
   3  -1  11       71.91       83.59     11.89 o 
   4  -1  11      105.20      133.24     19.15 o 
   5  -1  11       80.78      114.70     23.75 o 
  -3   0  11       67.15       42.12     15.84 o 
  -2   0  11       16.84       19.79     20.69 o 
  -1   0  11        6.60       70.92     36.52 o 
   0   0  11      147.58      174.07     23.66 o 
   1   0  11      347.91      206.50     21.46 o 
   2   0  11       52.71       17.95     19.18 o 
   3   0  11      116.41      128.07     16.15 o 
   4   0  11       82.72      100.24     16.81 o 
   5   0  11       49.84       72.57     16.49 o 
  -3   1  11        3.94       14.87      9.91 o 
  -2   1  11       46.06       57.97     40.61 o 
  -1   1  11      180.77      246.94     50.84 o 
   0   1  11      162.54      394.15     31.68 o 
   1   1  11      188.71      243.14     23.33 o 
   2   1  11      581.47      522.65     29.36 o 
   3   1  11      255.76      257.98     19.13 o 
   4   1  11       21.13       28.17     11.89 o 
   5   1  11       58.46       66.62     16.10 o 
  -3   2  11      144.46      138.11     19.79 o 
  -2   2  11       99.42      145.06     16.01 o 
  -1   2  11        0.54        5.11     38.76 o 
   0   2  11      281.65      285.32     31.51 o 
   1   2  11        0.48       19.87      9.91 o 
   2   2  11        0.45        0.17     11.57 o 
   3   2  11      112.84      174.79     18.25 o 
   4   2  11      119.99      118.92     14.00 o 
   5   2  11        0.29        1.48      7.77 o 
  -3   3  11      281.95      285.01     19.01 o 
  -2   3  11      107.94      165.82     12.89 o 
  -1   3  11      344.16      645.02     37.23 o 
   0   3  11       19.84       30.94     22.51 o 
   1   3  11       52.24       96.05     18.51 o 
   2   3  11       49.62        0.54     15.40 o 
   3   3  11        7.46       10.19     16.57 o 
   4   3  11        1.33        1.66      7.43 o 
   5   3  11      110.21      120.07     14.81 o 
  -3   4  11       50.40       63.67     13.11 o 
  -2   4  11      124.11      165.50     17.07 o 
  -1   4  11       59.06       97.20     16.67 o 
   0   4  11        1.28        0.04     14.64 o 
   1   4  11       21.05       90.84     14.37 o 
   2   4  11      204.09      151.67     17.05 o 
   3   4  11      257.26      356.89     23.84 o 
   4   4  11       25.46       26.05     11.48 o 
   5   4  11       50.84       45.32     11.43 o 
  -2   5  11       39.91       39.98     11.61 o 
  -1   5  11      190.58      189.00     18.51 o 
   0   5  11      224.60      367.12     23.67 o 
   1   5  11        1.58        3.63     13.76 o 
   2   5  11      253.59      139.59     20.12 o 
   3   5  11      175.95        7.68     31.25 o 
   4   5  11        7.16        1.40     24.42 o 
   5   5  11       14.27       20.65     10.00 o 
  -2   6  11       22.41       33.06     11.73 o 
  -1   6  11      126.41      128.57     16.56 o 
   0   6  11       52.68       49.41      9.11 o 
   1   6  11      282.49      126.18     21.76 o 
   2   6  11       63.30       96.66     18.00 o 
   3   6  11       73.46       10.17     19.62 o 
   4   6  11      192.73      364.09     36.78 o 
   5   6  11       10.11        4.43      9.41 o 
  -1   7  11       78.97       95.84     16.95 o 
   0   7  11       69.92       83.30     10.96 o 
   1   7  11       26.12        2.70     17.30 o 
   2   7  11      118.88      133.03     21.59 o 
   3   7  11       19.46       27.95     26.28 o 
   4   7  11       19.26       67.26     27.42 o 
  -1   8  11        4.05        5.99      9.88 o 
   0   8  11       16.63       24.13      9.32 o 
   1   8  11       31.58       17.63     14.14 o 
   2   8  11       15.42        1.27     22.86 o 
   3   8  11        9.40        9.73     27.72 o 
   4   8  11       34.47       54.31     30.37 o 
   1   9  11       38.60       54.05     12.26 o 
   2   9  11       14.46        1.01     25.29 o 
   3   9  11       20.39       34.99     15.49 o 
  -1  -7  12       42.24       28.58     21.20 o 
   0  -7  12       59.45       37.65     16.07 o 
   1  -7  12       65.53       68.26     14.69 o 
   2  -7  12        1.61        8.21     11.04 o 
  -2  -6  12       25.81        0.30     32.94 o 
  -1  -6  12       65.34        0.38     23.33 o 
   0  -6  12       12.64       14.98     15.55 o 
   1  -6  12      101.75       93.79     16.53 o 
   2  -6  12       39.74       19.27     14.93 o 
   3  -6  12       36.71       51.22     14.47 o 
  -2  -5  12       52.89      111.42     39.33 o 
  -1  -5  12        1.12        0.26     31.95 o 
   0  -5  12        1.73        0.60     25.16 o 
   1  -5  12       40.93       48.34     16.40 o 
   2  -5  12        5.47        9.20      9.81 o 
   3  -5  12       31.25       22.80     17.98 o 
  -3  -4  12       72.84      105.26     18.72 o 
  -2  -4  12       90.33      104.87     39.63 o 
  -1  -4  12        3.80        0.30     38.98 o 
   0  -4  12       71.41        1.35     22.48 o 
   1  -4  12      122.39      132.08     20.86 o 
   2  -4  12       57.85       64.81     12.02 o 
   3  -4  12      121.46      126.09     15.36 o 
   4  -4  12       45.38        0.94     32.04 o 
  -3  -3  12       27.58        7.85     30.18 o 
  -2  -3  12      168.77        2.81     45.41 o 
  -1  -3  12      146.21      255.51     42.90 o 
   0  -3  12        6.15        7.68     20.75 o 
   1  -3  12      225.78       18.04     36.86 o 
   2  -3  12      253.95      307.82     21.25 o 
   3  -3  12       60.66       81.35     12.11 o 
   4  -3  12      296.24      318.21     28.12 o 
  -3  -2  12      125.99      175.71     58.63 o 
  -2  -2  12       40.69      217.58     45.16 o 
  -1  -2  12       73.34       59.83     40.75 o 
   0  -2  12      330.23      252.56     34.87 o 
   1  -2  12       37.15       38.66     29.86 o 
   2  -2  12       15.44        8.87      9.07 o 
   3  -2  12      509.51      512.16     22.61 o 
   4  -2  12       29.83       29.68     12.99 o 
   5  -2  12       55.02       75.06     17.83 o 
  -3  -1  12      135.25      180.70     61.49 o 
  -2  -1  12      222.10      213.91     49.16 o 
  -1  -1  12       28.40        5.10     34.63 o 
   0  -1  12      153.28      134.07     24.26 o 
   1  -1  12      110.50      115.36     39.12 o 
   2  -1  12        0.40        0.20      9.35 o 
   3  -1  12       14.88       13.62      7.52 o 
   4  -1  12      195.12      181.67     21.94 o 
   5  -1  12       21.75        1.76     26.34 o 
  -3   0  12        4.14        1.00     11.61 o 
  -2   0  12        7.25       34.10     45.85 o 
  -1   0  12      153.32      176.31     44.98 o 
   0   0  12      272.43      267.48     31.70 o 
   1   0  12       88.70        1.10     27.65 o 
   2   0  12       38.61       96.99     19.77 o 
   3   0  12        2.46        0.34      7.52 o 
   4   0  12       14.78       14.71     11.16 o 
   5   0  12        0.49        0.38     10.40 o 
  -3   1  12        7.14        1.70     43.32 o 
  -2   1  12        0.78        5.58     42.07 o 
  -1   1  12        4.58       49.21     42.73 o 
   0   1  12       53.03       87.05     24.50 o 
   1   1  12       32.12       32.72     17.01 o 
   2   1  12        0.39        1.17     22.18 o 
   3   1  12      190.39      185.25     20.25 o 
   4   1  12        0.87        5.53     10.66 o 
   5   1  12      100.74      111.91     19.11 o 
  -3   2  12      185.55      178.47     30.58 o 
  -2   2  12        1.72       61.36     44.91 o 
  -1   2  12       39.54      146.19     52.85 o 
   0   2  12      233.13      333.93     35.08 o 
   1   2  12       18.18      172.00     25.37 o 
   2   2  12       22.42        0.03     23.65 o 
   3   2  12        6.75       45.15     26.75 o 
   4   2  12       85.35       83.29     16.53 o 
   5   2  12       16.12       22.00     13.67 o 
  -2   3  12       90.38       96.24     42.41 o 
  -1   3  12        0.60        1.60     47.69 o 
   0   3  12       26.69       35.39     21.31 o 
   1   3  12      189.12      181.99     23.23 o 
   2   3  12      311.54      392.37     23.56 o 
   3   3  12      251.20      233.37     25.59 o 
   4   3  12       24.72       26.49      9.32 o 
   5   3  12       37.40       43.30     11.38 o 
  -2   4  12       71.87       56.54     14.17 o 
  -1   4  12      236.12      241.89     25.69 o 
   0   4  12       45.55       93.90     19.24 o 
   1   4  12       11.11       58.65     15.93 o 
   2   4  12      144.98      118.11     22.26 o 
   3   4  12      169.70      168.80     26.73 o 
   4   4  12        3.35       16.16     11.52 o 
   5   4  12       15.45       25.29     10.04 o 
  -2   5  12       77.47       75.27     15.49 o 
  -1   5  12      160.84      197.41     20.97 o 
   0   5  12      141.09      133.98     21.96 o 
   1   5  12       48.52        4.33     16.35 o 
   2   5  12       78.42        0.92     16.36 o 
   3   5  12       56.84       57.77     26.13 o 
   4   5  12       11.31        0.84     27.84 o 
   5   5  12        1.15        0.21      8.55 o 
  -1   6  12       83.08       83.55     16.82 o 
   0   6  12      103.75      115.71     17.80 o 
   1   6  12        3.16       18.47     15.26 o 
   2   6  12       62.42       53.17     18.19 o 
   3   6  12       42.73        0.80     17.76 o 
   4   6  12       21.70        1.57     29.95 o 
  -1   7  12       13.22        3.45     10.80 o 
   0   7  12        9.06        5.41      9.01 o 
   1   7  12       58.28        0.98     20.13 o 
   2   7  12       27.82       46.17     21.96 o 
   3   7  12       52.41       27.44     24.57 o 
   4   7  12       67.15      166.22     29.17 o 
   0   8  12       10.34        5.98      7.96 o 
   1   8  12        5.39       12.14     20.49 o 
   2   8  12       30.96        0.16     32.60 o 
   3   8  12        0.83       30.92     20.99 o 
  -1  -6  13       28.66        0.13     31.00 o 
   0  -6  13        0.36        9.01     14.34 o 
   1  -6  13       72.49       78.65     17.17 o 
   2  -6  13       18.18       11.18     10.80 o 
  -1  -5  13      102.75       46.78     44.10 o 
   0  -5  13       47.19        0.83     25.67 o 
   1  -5  13       12.56       20.54     13.88 o 
   2  -5  13       21.04       13.04      9.91 o 
   3  -5  13        1.21        0.12     10.19 o 
  -2  -4  13      131.31      137.30     62.36 o 
  -1  -4  13        9.78      137.97     44.03 o 
   0  -4  13       17.36        1.70     30.91 o 
   1  -4  13      212.57      202.17     25.80 o 
   2  -4  13       17.97        8.04     11.40 o 
   3  -4  13       32.68       31.92     13.67 o 
  -2  -3  13       39.56       23.19     39.25 o 
  -1  -3  13        0.64       10.16     32.63 o 
   0  -3  13       46.29       35.14     24.20 o 
   1  -3  13       96.67       60.57     36.07 o 
   2  -3  13      217.33      187.70     19.44 o 
   3  -3  13       77.64      108.60     15.48 o 
   4  -3  13       95.40       83.42     22.77 o 
  -2  -2  13       22.53       15.25     38.57 o 
  -1  -2  13       10.70      128.70     41.50 o 
   0  -2  13        7.24       17.22     30.06 o 
   1  -2  13      195.20       51.90     40.66 o 
   2  -2  13       61.96       75.74     17.19 o 
   3  -2  13      194.77      219.03     18.57 o 
   4  -2  13      230.87      240.45     26.23 o 
  -2  -1  13      165.05      261.79     49.26 o 
  -1  -1  13      126.91       68.56     47.78 o 
   0  -1  13      141.65       88.23     25.42 o 
   1  -1  13       78.88        0.59     32.68 o 
   2  -1  13       52.82       75.16     18.57 o 
   3  -1  13       58.62       72.44     12.34 o 
   4  -1  13        5.78       10.26     11.61 o 
  -2   0  13       69.50        2.03     45.29 o 
  -1   0  13       19.19       64.87     41.96 o 
   0   0  13      218.56      219.90     32.78 o 
   1   0  13        1.22       24.15     34.65 o 
   2   0  13       12.00        1.25     18.90 o 
   3   0  13       57.70       68.61     15.32 o 
   4   0  13      111.53      142.39     20.29 o 
  -2   1  13       27.08       79.14     46.85 o 
  -1   1  13      193.79      316.58     57.52 o 
   0   1  13       21.68       63.68     25.48 o 
   1   1  13       29.37       69.74     27.04 o 
   2   1  13       67.06        1.70     20.44 o 
   3   1  13       16.46        9.62     11.02 o 
   4   1  13       53.53       33.98     13.24 o 
   5   1  13       94.97       81.25     18.61 o 
  -2   2  13        4.51        4.54     42.93 o 
  -1   2  13       33.90       65.19     49.94 o 
   0   2  13      278.87      294.48     30.86 o 
   1   2  13      148.38      241.64     28.66 o 
   2   2  13       82.26       47.83     24.29 o 
   3   2  13      143.94      112.25     36.81 o 
   4   2  13        3.22        2.90      9.94 o 
   5   2  13       28.17       38.33     15.30 o 
  -2   3  13       19.74        3.36     44.06 o 
  -1   3  13       32.21       19.62     55.93 o 
   0   3  13        4.77        0.21     23.90 o 
   1   3  13       80.39       91.03     30.04 o 
   2   3  13      344.34      431.55     34.58 o 
   3   3  13      119.84       20.08     37.71 o 
   4   3  13       57.15       47.90     14.51 o 
  -2   4  13       38.84       36.42     19.66 o 
  -1   4  13       62.73       12.77     41.32 o 
   0   4  13      189.56      250.44     31.79 o 
   1   4  13      100.43      101.07     31.22 o 
   2   4  13       45.16        0.90     19.02 o 
   3   4  13      226.18      216.08     28.60 o 
   4   4  13        5.06       24.21     32.14 o 
  -1   5  13       83.26      111.53     18.38 o 
   0   5  13       53.57      109.86     21.96 o 
   1   5  13       12.08        7.41     21.42 o 
   2   5  13       65.62       44.71     18.67 o 
   3   5  13       31.89      109.23     21.03 o 
   4   5  13       29.68        0.17     29.11 o 
   0   6  13       37.12        0.26     23.90 o 
   1   6  13        8.33       43.45     20.82 o 
   2   6  13       19.06       15.35     20.93 o 
   3   6  13       36.26        0.28     20.71 o 
   4   6  13        8.83       20.46     22.86 o 
   1   7  13        0.38        6.86     20.96 o 
   2   7  13       14.12        6.62     22.47 o 
   3   7  13       15.91       11.27     17.37 o 
   0  -5  14       42.91       55.29     39.46 o 
   1  -5  14      105.50       92.34     23.53 o 
  -1  -4  14      109.47      124.98     46.89 o 
   0  -4  14       57.16        2.90     38.49 o 
   1  -4  14       57.79       73.30     21.30 o 
   2  -4  14       52.30       41.49     15.38 o 
  -1  -3  14        0.35       57.14     48.31 o 
   0  -3  14       11.57       14.12     43.32 o 
   1  -3  14      159.65      169.38     43.53 o 
   2  -3  14       46.24       31.85     13.87 o 
   3  -3  14        6.95       15.57      9.66 o 
  -1  -2  14        6.37       20.41     36.23 o 
   0  -2  14       16.33       20.61     21.24 o 
   1  -2  14       78.94        1.93     38.39 o 
   2  -2  14       90.83       68.79     19.87 o 
   3  -2  14       30.60       49.26     11.59 o 
  -1  -1  14       18.16       94.49     53.65 o 
   0  -1  14        0.67       31.55     30.53 o 
   1  -1  14       90.69       40.10     44.19 o 
   2  -1  14       60.83       72.39     28.69 o 
   3  -1  14      125.58      137.10     16.74 o 
   4  -1  14       51.51       53.77     17.28 o 
  -2   0  14       76.92       54.64     23.74 o 
  -1   0  14       81.47      111.37     47.27 o 
   0   0  14       59.59       65.18     20.15 o 
   1   0  14       27.00        1.43     32.31 o 
   2   0  14        7.60        0.16     34.92 o 
   3   0  14       40.75       33.18     13.63 o 
   4   0  14      185.76      217.00     25.82 o 
  -1   1  14       15.61       19.68     63.97 o 
   0   1  14      256.30      272.76     30.96 o 
   1   1  14      162.84      171.97     37.36 o 
   2   1  14        6.47        0.09     33.07 o 
   3   1  14        9.90       16.91     12.15 o 
   4   1  14       40.89       29.43     14.22 o 
  -1   2  14       45.97      104.24     55.75 o 
   0   2  14        8.49        0.43     21.26 o 
   1   2  14      194.73       72.63     28.76 o 
   2   2  14       65.32        0.56     30.42 o 
   3   2  14       14.91        0.84     32.69 o 
   4   2  14       37.57       45.72     16.31 o 
  -1   3  14       14.66       36.22     56.41 o 
   0   3  14      248.55      306.75     56.90 o 
   1   3  14       31.64       51.16     25.85 o 
   2   3  14       79.63      237.42     32.18 o 
   3   3  14       66.66       37.71     40.31 o 
   4   3  14        3.75       19.82     13.07 o 
  -1   4  14       12.51       16.63     23.61 o 
   0   4  14       38.63      105.22     50.80 o 
   1   4  14       98.20        3.19     34.08 o 
   2   4  14       43.81       77.89     27.93 o 
   3   4  14      106.33      209.16     35.80 o 
   4   4  14       88.71       84.52     28.72 o 
   0   5  14       25.52        0.42     52.17 o 
   1   5  14       29.20       83.66     35.07 o 
   2   5  14       27.57        1.22     31.53 o 
   3   5  14       70.39        0.50     33.01 o 
   1   6  14        1.06        1.31     12.66 o 
   2   6  14       26.21       35.79     26.23 o 
   0  -3  15       49.56       45.59     42.55 o 
   1  -3  15       56.11        7.13     43.07 o 
   2  -3  15       34.52        8.36     19.14 o 
   0  -2  15        5.69      197.17     44.33 o 
   1  -2  15       81.83        3.46     42.24 o 
   2  -2  15       48.77       66.70     19.27 o 
   0  -1  15       47.71       71.74     58.14 o 
   1  -1  15        2.35        4.71     62.12 o 
   2  -1  15       16.35        0.26     30.69 o 
   3  -1  15       54.51       37.29     15.52 o 
   0   0  15      109.94      108.12     76.13 o 
   1   0  15        9.93        3.01     36.05 o 
   2   0  15        9.64       82.02     30.41 o 
   3   0  15       70.36      104.80     19.85 o 
   0   1  15        8.08        0.03     58.03 o 
   1   1  15      212.31      215.65     42.29 o 
   2   1  15       62.24        0.29     33.68 o 
   3   1  15       23.05        0.21     48.69 o 
   0   2  15      200.04       42.80     56.85 o 
   1   2  15       25.07        0.04     27.87 o 
   2   2  15        3.40       17.28     26.99 o 
   3   2  15       29.31        0.17     47.10 o 
   0   3  15       62.60       94.29     54.83 o 
   1   3  15      167.42      104.82     38.13 o 
   2   3  15        5.87        2.66     30.56 o 
   3   3  15        2.73       19.58     32.01 o 
   1   4  15       17.47       29.02     37.20 o 
   2   4  15       31.86        2.67     61.19 o 
                                                 
